# Supplementary material for: High-Resolution Profiling of Stationary-Phase Survival Reveals Yeast Longevity Factors and Their Genetic Interactions
Source: PLoS Genet. 2014 Feb 27;10(2):e1004168. doi: 10.1371/journal.pgen.1004168 (PMC3937222; doi:10.1371/journal.pgen.1004168)
Supplement: Table S1 — Genome-wide CLS screen, complete data set. Relative growth rate, G, is the average of data from Breslow et al. (2008, Nat. Methods 5(8):711) and Costanzo et al. (2010, Science 327(5964):425). (XLS) [file pgen.1004168.s013.xls]

## Sheet: Genome-wide CLS screen
ORF	Gene	Lifespan, L	std error	Half life	Z-socore	q_long	q_short	G
YPL262W	FUM1	0.946146	0.00188914	8.07732	-12.6247	0.888649	2.43947e-33	0.90465
YGL124C	MON1	0.947701	0.00234226	8.22634	-12.2602	0.888649	1.16988e-31	0.80955
YOR106W	VAM3	0.948364	0.00135517	8.29165	-12.1047	0.888649	5.25485e-31	0.6752
YPL055C	LGE1	0.950594	0.0024405	8.51886	-11.582	0.888649	2.00885e-28	0.812
YDL044C	MTF2	0.951491	0.00311564	8.61388	-11.3716	0.888649	1.83053e-27	NaN
YKL032C	IXR1	0.952404	0.00438344	8.71265	-11.1577	0.888649	1.72898e-26	0.82535
YGL234W	ADE5,7	0.95261	0.00465376	8.73528	-11.1094	0.888649	2.54843e-26	1.0198
YML001W	YPT7	0.952947	0.00299298	8.77257	-11.0304	0.888649	5.38838e-26	0.84075
YBR003W	COQ1	0.95361	0.00377139	8.84685	-10.8748	0.888649	2.66746e-25	NaN
YJL028W	YJL028W	0.954189	0.00304391	8.91273	-10.7391	0.888649	1.05426e-24	0.96065
YPL040C	ISM1	0.954234	0.00256774	8.91781	-10.7287	0.888649	1.07239e-24	NaN
YKL194C	MST1	0.955284	0.00220361	9.0399	-10.4826	0.888649	1.36759e-23	NaN
YHL038C	CBP2	0.955345	0.00318218	9.04711	-10.4683	0.888649	1.46873e-23	NaN
YPR116W	RRG8	0.955749	0.00208297	9.09508	-10.3735	0.888649	3.69261e-23	NaN
YPL005W	AEP3	0.955887	0.00360138	9.11161	-10.3411	0.888649	4.83644e-23	NaN
YJR074W	MOG1	0.955994	0.0128292	9.12443	-10.3161	0.888649	5.88756e-23	0.8587
YCL040W	GLK1	0.956804	0.00349295	9.2228	-10.1261	0.888649	3.93236e-22	1.0199
YDR203W	YDR203W	0.9569	0.00178848	9.23455	-10.1037	0.888649	4.66904e-22	0.9284
YNR036C	MRPS12	0.957486	0.00397764	9.3073	-9.96619	0.888649	1.78227e-21	NaN
YBL045C	COR1	0.957807	0.00382608	9.34749	-9.89113	0.888649	3.59399e-21	NaN
YGR135W	PRE9	0.957834	0.00482584	9.35097	-9.88466	0.888649	3.65136e-21	0.86225
YLR312W-A	MRPL15	0.958773	0.00160152	9.47097	-9.66448	0.888649	3.06543e-20	NaN
YDL130W-A	STF1	0.958947	0.00291167	9.49355	-9.62367	0.888649	4.36409e-20	1.0247
YMR300C	ADE4	0.959306	0.00581275	9.54041	-9.5396	0.888649	9.44032e-20	1.0201
YPR051W	MAK3	0.959547	0.00346954	9.57219	-9.48306	0.888649	1.56087e-19	0.95405
YGR150C	CCM1	0.960474	0.00380944	9.69624	-9.26589	0.888649	1.17575e-18	NaN
YGL058W	RAD6	0.960545	0.00247307	9.70591	-9.24919	0.888649	1.32381e-18	0.998
YNL252C	MRPL17	0.960603	0.00323229	9.71374	-9.23569	0.888649	1.44824e-18	NaN
YBR280C	SAF1	0.960628	0.003839	9.7172	-9.22973	0.888649	1.47831e-18	1.0101
YNR041C	COQ2	0.960895	0.0034408	9.75372	-9.16713	0.888649	2.55872e-18	0.8711
YKL170W	MRPL38	0.960968	0.00180902	9.76376	-9.14999	0.888649	2.90229e-18	NaN
YOR205C	GEP3	0.961141	0.00218699	9.78759	-9.10947	0.888649	4.08786e-18	NaN
YBR163W	EXO5	0.961597	0.00378655	9.85102	-9.00259	0.888649	1.05567e-17	NaN
YLR439W	MRPL4	0.961755	0.00270395	9.87323	-8.96547	0.888649	1.43594e-17	NaN
YDR469W	SDC1	0.961891	0.00286514	9.8924	-8.93358	0.888649	1.86211e-17	0.9092
YDL045W-A	MRP10	0.961909	0.00235851	9.89485	-8.92951	0.888649	1.87827e-17	NaN
YGL244W	RTF1	0.961932	0.00263324	9.89817	-8.924	0.888649	1.92067e-17	0.73685
YOR125C	CAT5	0.962122	0.00248661	9.92509	-8.87947	0.888649	2.79348e-17	0.821
YDR377W	ATP17	0.96247	0.00232833	9.97481	-8.79788	0.888649	5.64942e-17	NaN
YBR058C	UBP14	0.962719	0.00411758	10.0107	-8.73947	0.888649	9.25243e-17	0.98865
YOR128C	ADE2	0.962886	0.00507515	10.0349	-8.70041	0.888649	1.27454e-16	1.01445
YBR037C	SCO1	0.962999	0.0030227	10.0512	-8.67401	0.888649	1.56952e-16	NaN
YJL175W	YJL175W	0.963508	0.00286632	10.126	-8.55464	0.888649	4.34486e-16	0.648
YPL078C	ATP4	0.963654	0.00629265	10.1477	-8.52038	0.888649	5.71135e-16	NaN
YNL300W	TOS6	0.963687	0.00539169	10.1527	-8.51252	0.888649	5.97636e-16	0.973
YML083C	YML083C	0.963722	0.00287442	10.1578	-8.50435	0.888649	6.2731e-16	NaN
YGR183C	QCR9	0.963893	0.00229859	10.1833	-8.46441	0.888649	8.65615e-16	0.89655
YJL023C	PET130	0.964006	0.00220296	10.2002	-8.4379	0.888649	1.06359e-15	1.006
YGL240W	DOC1	0.964023	0.00460255	10.2028	-8.43386	0.888649	1.07851e-15	NaN
YGR244C	LSC2	0.964036	0.00209837	10.2048	-8.43073	0.888649	1.08565e-15	1.02365
YOR142W	LSC1	0.964118	0.0026712	10.2171	-8.41153	0.888649	1.25394e-15	1.00615
YNL098C	RAS2	0.964226	0.00907097	10.2333	-8.38633	0.888649	1.5242e-15	1.01895
YPR050C	YPR050C	0.964241	0.00473546	10.2356	-8.38284	0.888649	1.54046e-15	0.9348
YKL208W	CBT1	0.964333	0.00310249	10.2496	-8.36116	0.888649	1.8174e-15	0.7649
YJL096W	MRPL49	0.964347	0.00286063	10.2517	-8.35789	0.888649	1.83447e-15	NaN
YAL013W	DEP1	0.964719	0.009558	10.3084	-8.27074	0.888649	3.75665e-15	0.915
YML082W	YML082W	0.964879	0.00339133	10.333	-8.23315	0.888649	5.05518e-15	NaN
YAR003W	SWD1	0.965338	0.0049831	10.4041	-8.12569	0.888649	1.21186e-14	0.9091
YGR165W	MRPS35	0.96552	0.00409666	10.4327	-8.08283	0.888649	1.69477e-14	NaN
YDR204W	COQ4	0.965904	0.00367906	10.4933	-7.99291	0.888649	3.47077e-14	NaN
YHR143W	DSE2	0.965924	0.00245403	10.4965	-7.98821	0.888649	3.5466e-14	1.0175
YDR079W	PET100	0.966598	0.00203932	10.6048	-7.83021	0.888649	1.24134e-13	NaN
YLR015W	BRE2	0.966649	0.00490513	10.613	-7.81834	0.888649	1.34249e-13	0.8895
YHL005C	YHL005C	0.966771	0.00139771	10.6329	-7.78966	0.888649	1.65893e-13	0.965
YER081W	SER3	0.966935	0.00412564	10.6597	-7.75126	0.888649	2.21192e-13	0.99925
YCR020C-A	MAK31	0.966988	0.00309784	10.6684	-7.73887	0.888649	2.40156e-13	0.9668
YCL042W	YCL042W	0.967009	0.00431819	10.6719	-7.73383	0.888649	2.46137e-13	1.0043
YDL068W	YDL068W	0.967053	0.00277715	10.6791	-7.72351	0.888649	2.62991e-13	NaN
YGR171C	MSM1	0.967325	0.0030311	10.724	-7.65988	0.888649	4.20871e-13	NaN
YPR096C	YPR096C	0.967326	0.0121156	10.7241	-7.65965	0.888649	4.20871e-13	0.983
YLR425W	TUS1	0.967333	0.00425677	10.7254	-7.65782	0.888649	4.20914e-13	0.94
YGR184C	UBR1	0.967356	0.00270255	10.7292	-7.65245	0.888649	4.32774e-13	1.01565
YGL212W	VAM7	0.967535	0.00298221	10.759	-7.61057	0.888649	5.90696e-13	0.6634
YAR014C	BUD14	0.967561	0.00492201	10.7634	-7.60442	0.888649	6.11132e-13	0.91915
YEL011W	GLC3	0.967631	0.006753	10.7751	-7.58798	0.888649	6.84585e-13	1.002
YOL088C	MPD2	0.967701	0.00746592	10.7867	-7.57171	0.888649	7.65863e-13	1.00785
YOL050C	YOL050C	0.967743	0.00408617	10.7938	-7.56191	0.888649	8.15112e-13	0.9019
YJL063C	MRPL8	0.967802	0.00525592	10.8038	-7.54786	0.888649	8.96376e-13	NaN
YOR334W	MRS2	0.967831	0.00256826	10.8087	-7.54107	0.888649	9.32354e-13	0.9959
YGL115W	SNF4	0.967928	0.0114676	10.8251	-7.51838	0.888649	1.09542e-12	0.8673
YPR173C	VPS4	0.968084	0.0046835	10.8515	-7.48181	0.888649	1.43003e-12	0.614
YNL081C	SWS2	0.968121	0.00264722	10.8578	-7.47315	0.888649	1.5088e-12	0.7735
YDR529C	QCR7	0.968148	0.0033413	10.8623	-7.46688	0.888649	1.56338e-12	NaN
YBL080C	PET112	0.968232	0.0018316	10.8766	-7.44719	0.888649	1.79364e-12	NaN
YBR268W	MRPL37	0.968296	0.00484107	10.8877	-7.43206	0.888649	1.98773e-12	NaN
YML084W	YML084W	0.968424	0.00320514	10.9095	-7.4022	0.888649	2.46117e-12	NaN
YKL213C	DOA1	0.969121	0.00398635	11.0305	-7.23888	0.888649	8.21726e-12	0.88875
YPR191W	QCR2	0.96916	0.00222167	11.0373	-7.22969	0.888649	8.69303e-12	0.85275
YDR237W	MRPL7	0.969207	0.00385442	11.0456	-7.21869	0.888649	9.32e-12	NaN
YDL107W	MSS2	0.969333	0.00265177	11.0679	-7.18902	0.888649	1.14578e-11	NaN
YMR135W-A	YMR135W-A	0.969368	0.00277778	11.074	-7.18094	0.888649	1.20224e-11	1.013
YDR474C	YDR474C	0.969473	0.00368522	11.0927	-7.15622	0.888649	1.42444e-11	1.01665
YLR204W	QRI5	0.969668	0.00314919	11.1274	-7.11057	0.888649	1.96359e-11	NaN
YDL069C	CBS1	0.969764	0.00109471	11.1445	-7.08809	0.888649	2.28575e-11	NaN
YPL118W	MRP51	0.969778	0.00195402	11.1471	-7.08469	0.888649	2.31798e-11	NaN
YCR076C	YCR076C	0.9698	0.00553748	11.151	-7.07964	0.888649	2.37901e-11	1.05895
YOL027C	MDM38	0.96985	0.0033262	11.1601	-7.06775	0.888649	2.56512e-11	0.92875
YGR062C	COX18	0.969868	0.00209493	11.1632	-7.06376	0.888649	2.61303e-11	NaN
YPL196W	OXR1	0.969926	0.00393308	11.1736	-7.05012	0.888649	2.85343e-11	0.9995
YPL174C	NIP100	0.970232	0.00195621	11.2291	-6.97834	0.888649	4.71988e-11	0.8328
YCL060C	YCL060C	0.970262	0.00796655	11.2345	-6.97135	0.888649	4.91147e-11	0.946
YHL025W	SNF6	0.970304	0.00372199	11.2421	-6.96151	0.888649	5.21537e-11	0.6967
YPL132W	COX11	0.970376	0.00457849	11.2553	-6.94457	0.888649	5.82377e-11	NaN
YGR112W	SHY1	0.970428	0.00365946	11.2648	-6.93241	0.888649	6.28638e-11	NaN
YDR375C	BCS1	0.97047	0.001745	11.2725	-6.92256	0.888649	6.67537e-11	0.79515
YPL065W	VPS28	0.970625	0.00743196	11.301	-6.88617	0.888649	8.54432e-11	NaN
YML079W	YML079W	0.970693	0.00362679	11.3135	-6.87035	0.888649	9.45804e-11	NaN
YMR257C	PET111	0.970813	0.00438882	11.3358	-6.84203	0.888649	1.1424e-10	NaN
YOR350C	MNE1	0.970896	0.00384087	11.3511	-6.82272	0.888649	1.29505e-10	0.8543
YOR147W	MDM32	0.970926	0.00190668	11.3567	-6.81569	0.888649	1.34767e-10	NaN
YML089C	YML089C	0.97104	0.00361469	11.378	-6.78887	0.888649	1.60886e-10	NaN
YNR045W	PET494	0.9711	0.002411	11.3892	-6.77483	0.888649	1.75732e-10	0.993
YBR061C	TRM7	0.971415	0.00470833	11.4484	-6.70105	0.888649	2.89371e-10	0.965
YPL173W	MRPL40	0.971525	0.004496	11.4692	-6.6753	0.888649	3.40781e-10	NaN
YHR051W	COX6	0.971528	0.00223211	11.4699	-6.67454	0.888649	3.40781e-10	NaN
YOL023W	IFM1	0.971562	0.0040591	11.4763	-6.66659	0.888649	3.5666e-10	NaN
YML080W	DUS1	0.971576	0.00267082	11.4791	-6.66315	0.888649	3.61982e-10	NaN
YCL008C	STP22	0.971593	0.00492379	11.4822	-6.65927	0.888649	3.68521e-10	NaN
YBR174C	YBR174C	0.971756	0.0016412	11.5134	-6.62101	0.888649	4.73718e-10	0.85885
YKL134C	2013-10-01	0.971769	0.0028157	11.5158	-6.61805	0.888649	4.78634e-10	NaN
YGL206C	CHC1	0.971773	0.00362984	11.5166	-6.61702	0.888649	4.78634e-10	NaN
YPL144W	POC4	0.971787	0.00350971	11.5192	-6.61386	0.888649	4.8496e-10	0.9181
YGL037C	PNC1	0.971863	0.00258977	11.5339	-6.59589	0.888649	5.43074e-10	1.007
YOR065W	CYT1	0.971929	0.00353882	11.5465	-6.58056	0.888649	5.97269e-10	0.80825
YER129W	SAK1	0.971949	0.00196981	11.5504	-6.57572	0.888649	6.12099e-10	1.02425
YKL167C	MRP49	0.972314	0.00289349	11.621	-6.49032	0.888649	1.07422e-09	0.9488
YBR095C	RXT2	0.972345	0.00514224	11.627	-6.48307	0.888649	1.1183e-09	0.97555
YLR244C	MAP1	0.97235	0.00491735	11.6281	-6.48171	0.888649	1.11961e-09	NaN
YGL235W	YGL235W	0.972445	0.00254495	11.6466	-6.45955	0.888649	1.28642e-09	0.97145
YDR175C	RSM24	0.972516	0.00219084	11.6605	-6.44293	0.888649	1.42445e-09	NaN
YEL012W	UBC8	0.972574	0.00303955	11.6719	-6.42929	0.888649	1.54644e-09	0.965
YML097C	VPS9	0.97273	0.00471797	11.7027	-6.39273	0.888649	1.94431e-09	0.7418
YDL142C	CRD1	0.972733	0.00259133	11.7032	-6.39208	0.888649	1.94431e-09	0.90665
YMR267W	PPA2	0.972748	0.00196939	11.7061	-6.3886	0.888649	1.9742e-09	NaN
YDR435C	PPM1	0.972889	0.00211913	11.7341	-6.35546	0.888649	2.43235e-09	0.97
YDL032W	YDL032W	0.972916	0.00375718	11.7396	-6.34909	0.888649	2.51666e-09	NaN
YKL087C	CYT2	0.972978	0.00191204	11.7519	-6.33459	0.888649	2.74491e-09	0.9404
YOL096C	COQ3	0.973084	0.00310028	11.773	-6.30981	0.888649	3.19907e-09	NaN
YER058W	PET117	0.973185	0.00354699	11.7933	-6.28603	0.888649	3.70249e-09	NaN
YPL031C	PHO85	0.973467	0.00414703	11.85	-6.22003	0.888649	5.57698e-09	NaN
YGR257C	MTM1	0.973467	0.0041067	11.8502	-6.21985	0.888649	5.57698e-09	NaN
YDR116C	MRPL1	0.973558	0.00217683	11.8686	-6.19857	0.888649	6.34052e-09	0.9134
YML078W	CPR3	0.973712	0.00480706	11.8999	-6.16261	0.888649	7.90711e-09	NaN
YOR061W	CKA2	0.973731	0.00477098	11.9038	-6.15815	0.888649	8.07627e-09	0.957
YMR287C	DSS1	0.973816	0.0045216	11.9212	-6.13814	0.888649	9.09918e-09	NaN
YKL207W	AIM27	0.974171	0.00494	11.9945	-6.05483	0.888649	1.52135e-08	1.0416
YNL235C	YNL235C	0.974194	0.00471608	11.9992	-6.04954	0.888649	1.56147e-08	0.955
YKL160W	ELF1	0.97422	0.00226713	12.0046	-6.04352	0.888649	1.60996e-08	0.95655
YPL138C	SPP1	0.974281	0.00393292	12.0173	-6.02921	0.888649	1.74739e-08	0.9966
YLR372W	SUR4	0.974306	0.00347361	12.0225	-6.02337	0.888649	1.79958e-08	0.8874
YGL237C	HAP2	0.974368	0.00271446	12.0356	-6.00867	0.888649	1.95741e-08	0.877
YDR028C	REG1	0.974433	0.0052708	12.0491	-5.99352	0.888649	2.13474e-08	NaN
YPL139C	UME1	0.974711	0.00434236	12.1077	-5.92827	0.888649	3.1618e-08	1.00315
YER141W	COX15	0.975001	0.0026192	12.1693	-5.86034	0.888649	4.73984e-08	NaN
YOR183W	FYV12	0.975011	0.00235924	12.1714	-5.85803	0.888649	4.77518e-08	0.8568
YLR203C	MSS51	0.975017	0.0022577	12.1726	-5.85664	0.888649	4.7845e-08	NaN
YLR209C	PNP1	0.975135	0.003483	12.198	-5.82886	0.888649	5.61705e-08	1.0129
YLR218C	COA4	0.975156	0.00256382	12.2025	-5.82397	0.888649	5.74741e-08	0.86195
YPL172C	COX10	0.975225	0.00330047	12.2172	-5.80793	0.888649	6.28614e-08	0.81655
YLR295C	ATP14	0.975256	0.00332441	12.224	-5.8005	0.888649	6.52984e-08	NaN
YLR382C	NAM2	0.975335	0.00327672	12.2411	-5.78198	0.888649	7.24594e-08	NaN
YKL206C	ADD66	0.975467	0.0050338	12.2696	-5.75118	0.888649	8.64462e-08	0.9928
YDR005C	MAF1	0.975664	0.0035947	12.3127	-5.70482	0.888649	1.12909e-07	0.89985
YOR199W	YOR199W	0.975761	0.00195907	12.3337	-5.6823	0.888649	1.28048e-07	NaN
YLR091W	GEP5	0.975768	0.00438038	12.3353	-5.68064	0.888649	1.28515e-07	0.962
YDR408C	ADE8	0.975938	0.013229	12.3727	-5.64074	0.888649	1.61183e-07	1.0306
YMR311C	GLC8	0.976292	0.0029678	12.4514	-5.55775	0.888649	2.58572e-07	0.96445
YDR162C	NBP2	0.976302	0.00274726	12.4538	-5.55527	0.888649	2.60712e-07	0.8373
YMR299C	DYN3	0.97633	0.00438693	12.46	-5.54872	0.888649	2.69065e-07	0.97365
YKR016W	FCJ1	0.976565	0.00279543	12.5128	-5.49371	0.888649	3.6583e-07	0.9447
YPL050C	MNN9	0.976631	0.00300666	12.5278	-5.47825	0.888649	3.96954e-07	NaN
YPL060W	MFM1	0.976691	0.00262756	12.5413	-5.46427	0.888649	4.27033e-07	1.0249
YMR228W	MTF1	0.976706	0.00295484	12.5449	-5.46056	0.888649	4.33544e-07	NaN
YDR335W	MSN5	0.976743	0.00310257	12.5531	-5.45208	0.888649	4.52108e-07	0.84705
YGR076C	MRPL25	0.97682	0.00254273	12.5707	-5.43392	0.888649	4.97794e-07	NaN
YDR202C	RAV2	0.976856	0.0016529	12.5789	-5.42553	0.888649	5.17731e-07	0.9457
YDL117W	CYK3	0.976859	0.00385611	12.5795	-5.42488	0.888649	5.17731e-07	0.87415
YOR187W	TUF1	0.976878	0.00346417	12.5839	-5.42039	0.888649	5.27931e-07	NaN
YML087C	AIM33	0.976932	0.00369683	12.5962	-5.40776	0.888649	5.63377e-07	NaN
YOR182C	RPS30B	0.976959	0.00302475	12.6025	-5.40131	0.888649	5.80781e-07	0.7609
YLR396C	VPS33	0.976992	0.00470606	12.6101	-5.39358	0.888649	6.02993e-07	NaN
YDR149C	YDR149C	0.97709	0.0019597	12.6327	-5.37053	0.888649	6.81609e-07	0.8739
YHR012W	VPS29	0.977154	0.00291084	12.6473	-5.35561	0.888649	7.36292e-07	0.7834
YPL120W	VPS30	0.977182	0.00304819	12.6538	-5.34907	0.888649	7.5926e-07	0.8831
YOR330C	MIP1	0.977237	0.00225937	12.6665	-5.33621	0.888649	8.1066e-07	NaN
YPR134W	MSS18	0.977309	0.00280046	12.6831	-5.31942	0.888649	8.84398e-07	0.8898
YLR393W	ATP10	0.97743	0.00240016	12.7112	-5.29103	0.888649	1.02574e-06	0.885
YKR074W	AIM29	0.977432	0.00538673	12.7118	-5.29042	0.888649	1.02574e-06	0.88285
YIL035C	CKA1	0.977486	0.00391087	12.7243	-5.27789	0.888649	1.09256e-06	0.96525
YIL045W	PIG2	0.977608	0.00180883	12.7529	-5.24926	0.888649	1.27008e-06	0.9925
YDL020C	RPN4	0.977732	0.00435765	12.7821	-5.22016	0.888649	1.47901e-06	0.8116
YPL182C	YPL182C	0.977755	0.00212255	12.7874	-5.21484	0.888649	1.51417e-06	1.06255
YPR074C	TKL1	0.977778	0.0053254	12.7931	-5.20925	0.888649	1.55236e-06	0.92215
YJR011C	YJR011C	0.9779	0.00479146	12.8218	-5.18079	0.888649	1.79969e-06	0.98955
YPL013C	MRPS16	0.977993	0.00280118	12.844	-5.15891	0.888649	2.01286e-06	NaN
YOL008W	COQ10	0.978052	0.00406176	12.8579	-5.1452	0.888649	2.15453e-06	0.8969
YJL154C	VPS35	0.97823	0.00335884	12.9007	-5.10329	0.888649	2.67743e-06	0.8629
YDR477W	SNF1	0.978422	0.00797727	12.9467	-5.05848	0.888649	3.37275e-06	0.828
YCL063W	VAC17	0.978431	0.00944682	12.9491	-5.05618	0.888649	3.39654e-06	0.89195
YOL087C	YOL087C	0.978507	0.00437642	12.9675	-5.03838	0.888649	3.7094e-06	0.9411
YJL166W	QCR8	0.978596	0.0020452	12.989	-5.01767	0.888649	4.11168e-06	NaN
YHR129C	ARP1	0.978645	0.0035931	13.001	-5.00615	0.888649	4.3438e-06	0.9275
YPR100W	MRPL51	0.978704	0.00297482	13.0155	-4.99218	0.888649	4.64727e-06	NaN
YGL236C	MTO1	0.978714	0.0015952	13.0177	-4.99004	0.888649	4.6572e-06	0.9579
YHL020C	OPI1	0.978714	0.00282551	13.0179	-4.98987	0.888649	4.6572e-06	0.94665
YMR035W	IMP2	0.978775	0.00465772	13.0328	-4.9756	0.888649	4.98956e-06	0.89445
YPL270W	MDL2	0.978817	0.00364139	13.0432	-4.9657	0.888649	5.22552e-06	0.92865
YKL205W	LOS1	0.978843	0.00319297	13.0494	-4.95973	0.888649	5.36288e-06	0.98495
YIL052C	RPL34B	0.978906	0.0047733	13.0649	-4.94501	0.888649	5.75659e-06	0.911
YOR247W	SRL1	0.978916	0.00295396	13.0674	-4.94259	0.888649	5.80098e-06	1.0441
YML030W	AIM31	0.979049	0.00327142	13.1003	-4.91133	0.888649	6.77456e-06	0.98365
YMR100W	MUB1	0.979072	0.00591897	13.1058	-4.90613	0.888649	6.92381e-06	0.94935
YDR194C	MSS116	0.979153	0.00244589	13.1262	-4.88694	0.888649	7.59786e-06	NaN
YFL036W	RPO41	0.979172	0.00436602	13.1309	-4.88248	0.888649	7.73535e-06	0.6378
YGR260W	TNA1	0.979642	0.00178792	13.2487	-4.7724	0.888649	1.33794e-05	0.94305
YFR040W	SAP155	0.979656	0.00286566	13.2522	-4.76919	0.888649	1.35314e-05	0.869
YDR048C	YDR048C	0.979665	0.00260776	13.2545	-4.76704	0.888649	1.35741e-05	0.984
YOL089C	HAL9	0.979666	0.00653919	13.2549	-4.7667	0.888649	1.35741e-05	1.01855
YNL066W	SUN4	0.979678	0.00329253	13.2579	-4.76395	0.888649	1.36977e-05	0.9983
YGR215W	RSM27	0.979704	0.00338317	13.2645	-4.75787	0.888649	1.40525e-05	NaN
YMR151W	YIM2	0.979716	0.00147018	13.2676	-4.75493	0.888649	1.41939e-05	NaN
YKL085W	MDH1	0.97984	0.00168484	13.2992	-4.72589	0.888649	1.6308e-05	1.0128
YIL090W	ICE2	0.979861	0.00433459	13.3045	-4.72104	0.888649	1.66271e-05	0.72505
YOR132W	VPS17	0.979866	0.00287347	13.3056	-4.71998	0.888649	1.66392e-05	0.74655
YDR122W	KIN1	0.979906	0.00428886	13.3158	-4.71059	0.888649	1.73468e-05	1.03345
YJL042W	MHP1	0.979976	0.00190204	13.334	-4.69401	0.888649	1.86199e-05	0.9775
YBL038W	MRPL16	0.979976	0.00289038	13.334	-4.69398	0.888649	1.86199e-05	NaN
YPL029W	SUV3	0.979979	0.00501244	13.3346	-4.69343	0.888649	1.86199e-05	NaN
YOR189W	IES4	0.980028	0.0026368	13.3473	-4.68188	0.888649	1.96075e-05	0.9731
YGR284C	ERV29	0.980032	0.00408465	13.3481	-4.68106	0.888649	1.96075e-05	0.9982
YML061C	PIF1	0.980057	0.00428322	13.3547	-4.67508	0.888649	2.01e-05	NaN
YML051W	GAL80	0.980172	0.00266273	13.3845	-4.64804	0.888649	2.28241e-05	1.0062
YGL149W	YGL149W	0.980179	0.0018784	13.3862	-4.64645	0.888649	2.29026e-05	0.89815
YHL030W	ECM29	0.980218	0.0049816	13.3962	-4.63737	0.888649	2.38288e-05	1.025
YPL100W	ATG21	0.980277	0.0024759	13.4116	-4.62351	0.888649	2.53632e-05	0.95215
YDR150W	NUM1	0.980281	0.00315553	13.4125	-4.62269	0.888649	2.53632e-05	0.87565
YNL327W	EGT2	0.980286	0.00510373	13.4138	-4.62151	0.888649	2.54006e-05	0.991
YMR256C	COX7	0.980325	0.00445957	13.4241	-4.61221	0.888649	2.64339e-05	0.83175
YNR005C	YNR005C	0.980328	0.00485787	13.4249	-4.61148	0.888649	2.64339e-05	0.95575
YDR475C	JIP4	0.980424	0.00252799	13.4498	-4.5891	0.888649	2.93102e-05	1.0118
YNL159C	ASI2	0.980457	0.00361564	13.4585	-4.58126	0.888649	3.03038e-05	0.98495
YGL066W	SGF73	0.980553	0.00983543	13.4835	-4.55888	0.888649	3.35014e-05	0.78645
YNL001W	DOM34	0.980554	0.00489396	13.4839	-4.55851	0.888649	3.35014e-05	0.89815
YML094W	GIM5	0.980681	0.00347273	13.5172	-4.52882	0.888649	3.84128e-05	1.001
YLR290C	YLR290C	0.980698	0.00217419	13.5216	-4.52492	0.888649	3.89689e-05	0.9156
YKR042W	UTH1	0.98071	0.00216663	13.5247	-4.52214	0.888649	3.93236e-05	0.91565
YBR120C	CBP6	0.980803	0.00226391	13.5494	-4.50026	0.888649	4.34209e-05	NaN
YER027C	GAL83	0.980837	0.00399388	13.5583	-4.49235	0.888649	4.48825e-05	1.019
YOL101C	IZH4	0.981	0.003941	13.6018	-4.45403	0.888649	5.34822e-05	1.02735
YDR255C	RMD5	0.98108	0.00291226	13.6232	-4.43529	0.888649	5.81172e-05	0.9837
YHR142W	CHS7	0.981156	0.00465409	13.6437	-4.41739	0.888649	6.28937e-05	1.0053
YGL214W	YGL214W	0.981207	0.00389123	13.6572	-4.40561	0.888649	6.6145e-05	0.926
YML081C-A	ATP18	0.98135	0.00348368	13.696	-4.3719	0.888649	7.69281e-05	0.93165
YKR097W	PCK1	0.98143	0.00471048	13.7175	-4.35327	0.888649	8.34401e-05	0.98045
YJL138C	TIF2	0.981597	0.00214423	13.7629	-4.3142	0.888649	9.92609e-05	0.9055
YMR286W	MRPL33	0.981611	0.00644174	13.767	-4.31071	0.888649	0.000100447	NaN
YMR285C	NGL2	0.981701	0.00285874	13.7914	-4.28982	0.888649	0.00010995	1.00675
YML088W	UFO1	0.981714	0.00348218	13.7951	-4.28663	0.888649	0.000111108	NaN
YNL136W	EAF7	0.981731	0.00385483	13.7998	-4.28263	0.888649	0.000112684	0.89145
YNL041C	COG6	0.98177	0.00497033	13.8105	-4.27356	0.888649	0.000116918	0.9089
YDL104C	QRI7	0.981805	0.00312451	13.8202	-4.26531	0.888649	0.000120862	0.9642
YGR231C	PHB2	0.981919	0.00275445	13.8515	-4.23866	0.888649	0.000135616	0.94895
YDR185C	UPS3	0.981958	0.00219861	13.8624	-4.22949	0.888649	0.000140727	1.01385
YBL022C	PIM1	0.981991	0.00277379	13.8717	-4.22164	0.888649	0.000145168	NaN
YPL181W	CTI6	0.982008	0.00234229	13.8763	-4.21776	0.888649	0.000147134	1.05855
YKL003C	MRP17	0.982298	0.00289425	13.9574	-4.1497	0.888649	0.000197771	NaN
YKR020W	VPS51	0.982319	0.0022743	13.9633	-4.14481	0.888649	0.000201279	0.6902
YMR139W	RIM11	0.982353	0.00245824	13.9728	-4.13685	0.888649	0.000207241	0.95125
YPR032W	SRO7	0.982355	0.0036668	13.9734	-4.1364	0.888649	0.000207241	0.89395
YLL007C	YLL007C	0.982383	0.0150562	13.9812	-4.1299	0.888649	0.000212403	0.954
YOL053W	AIM39	0.982405	0.00317373	13.9874	-4.12475	0.888649	0.000216406	1.0216
YNL297C	MON2	0.982455	0.0037208	14.0014	-4.11307	0.888649	0.000226818	0.889
YHR004C	NEM1	0.982496	0.00450508	14.0132	-4.10334	0.888649	0.000235716	0.9514
YGR004W	PEX31	0.982518	0.00311603	14.0194	-4.09817	0.888649	0.000240159	1.01905
YLR193C	UPS1	0.982552	0.00204544	14.0289	-4.09033	0.888649	0.000247526	0.8218
YNL162W	RPL42A	0.982589	0.00216945	14.0395	-4.08161	0.888649	0.000256068	0.921
YFR018C	YFR018C	0.982622	0.00435551	14.049	-4.07378	0.888649	0.000263871	1.00965
YDR027C	VPS54	0.982639	0.00565267	14.0538	-4.06982	0.888649	0.000267437	NaN
YML128C	MSC1	0.982656	0.00252163	14.0586	-4.06586	0.888649	0.000271042	0.80265
YPL154C	PEP4	0.982737	0.00438752	14.0818	-4.04681	0.888649	0.000293017	0.9971
YHR168W	MTG2	0.982743	0.00410025	14.0834	-4.04553	0.888649	0.000293566	NaN
YDR231C	COX20	0.982789	0.00137243	14.0967	-4.03465	0.888649	0.000306417	NaN
YLR176C	RFX1	0.982901	0.00270836	14.1288	-4.00844	0.888649	0.000341282	0.97785
YKR006C	MRPL13	0.98293	0.00146757	14.1373	-4.00153	0.888649	0.000350174	NaN
YDL076C	RXT3	0.982949	0.00278841	14.1427	-3.99718	0.888649	0.000355419	0.97565
YOR311C	DGK1	0.982959	0.00526831	14.1455	-3.99486	0.888649	0.000357654	0.9556
YMR039C	SUB1	0.982986	0.00347356	14.1535	-3.9884	0.888649	0.000366261	0.95025
YNR018W	AIM38	0.983039	0.002445	14.1686	-3.97616	0.888649	0.000384284	0.9972
YFR048W	RMD8	0.983051	0.00175021	14.1722	-3.97321	0.888649	0.000387716	0.9836
YPL045W	VPS16	0.983134	0.00528081	14.1963	-3.95382	0.888649	0.000419101	NaN
YHR082C	KSP1	0.983146	0.00226984	14.1997	-3.95106	0.888649	0.000422497	1.03355
YMR024W	MRPL3	0.983151	0.0027845	14.2012	-3.94987	0.888649	0.00042316	NaN
YNR001C	CIT1	0.983159	0.00313165	14.2034	-3.94802	0.888649	0.000424974	0.9931
YGR127W	YGR127W	0.983171	0.00231103	14.207	-3.94519	0.888649	0.00042857	0.99355
YCL033C	MXR2	0.983224	0.00712426	14.2226	-3.9326	0.888649	0.000450116	1.03335
YLL021W	SPA2	0.98328	0.00392543	14.239	-3.91946	0.888649	0.000473784	1.01775
YGR044C	RME1	0.983286	0.00137387	14.2407	-3.91811	0.888649	0.00047484	1.0234
YDR516C	EMI2	0.983379	0.00279179	14.268	-3.89627	0.888649	0.000517985	1.00525
YGL054C	ERV14	0.983473	0.00267639	14.2957	-3.87422	0.888649	0.000565309	0.94735
YLR330W	CHS5	0.983486	0.00278292	14.2994	-3.87124	0.888649	0.000570353	0.9366
YLL041C	SDH2	0.983501	0.00210883	14.3037	-3.86783	0.888649	0.00057646	0.98535
YDR148C	KGD2	0.98355	0.0016807	14.3184	-3.85617	0.888649	0.00060265	0.97945
YDR395W	SXM1	0.98362	0.003221	14.3391	-3.8398	0.888649	0.000641859	0.99955
YMR150C	IMP1	0.983623	0.0017818	14.34	-3.83911	0.888649	0.000641859	NaN
YKR048C	NAP1	0.983628	0.00260943	14.3413	-3.83803	0.888649	0.000642556	1.0227
YPR066W	UBA3	0.983657	0.00347109	14.3499	-3.83128	0.888649	0.000658302	0.8767
YBR036C	CSG2	0.983705	0.00213085	14.3644	-3.81982	0.888649	0.000687416	0.7168
YLR149C	YLR149C	0.983754	0.00179958	14.379	-3.80834	0.888649	0.000717779	1.01505
YMR294W	JNM1	0.983809	0.00338003	14.3953	-3.79552	0.888649	0.000753438	0.9245
YIL125W	KGD1	0.983829	0.00423464	14.4014	-3.79077	0.888649	0.000765545	0.822
YLR422W	YLR422W	0.983866	0.00434248	14.4125	-3.7821	0.888649	0.000790133	0.98325
YGL080W	FMP37	0.983882	0.00303921	14.4172	-3.77841	0.888649	0.00079937	0.98915
YNL052W	COX5A	0.983939	0.00433985	14.4344	-3.76499	0.888649	0.000840857	0.94845
YER178W	PDA1	0.984046	0.0038987	14.4665	-3.74002	0.888649	0.000926011	0.88965
YNL115C	YNL115C	0.984054	0.00231473	14.4689	-3.73817	0.888649	0.000929879	1.0135
YPR024W	YME1	0.984071	0.00287561	14.4739	-3.73424	0.888649	0.000941534	0.59545
YKR047W	YKR047W	0.984138	0.00248248	14.4943	-3.71846	0.888649	0.000998597	1.0169
YER092W	IES5	0.984141	0.00453293	14.4951	-3.71781	0.888649	0.000998597	0.88255
YOL143C	RIB4	0.984188	0.00252045	14.5094	-3.70682	0.888649	0.00103966	NaN
YGR259C	YGR259C	0.984303	0.00253871	14.5446	-3.67965	0.888649	0.00115332	0.98725
YPL152W	RRD2	0.984321	0.0035465	14.5501	-3.67548	0.888649	0.00116868	0.93435
YOR223W	YOR223W	0.984362	0.00377899	14.5625	-3.66596	0.888649	0.00120924	1.006
YPL149W	ATG5	0.98443	0.00244933	14.5834	-3.64994	0.888649	0.00128322	0.99975
YJL093C	TOK1	0.984477	0.00460933	14.5977	-3.63906	0.888649	0.00133454	0.9937
YJL053W	PEP8	0.984499	0.00419156	14.6047	-3.63375	0.888649	0.00135816	0.81575
YLR270W	DCS1	0.984514	0.00193805	14.6091	-3.63036	0.888649	0.0013695	0.968
YML120C	NDI1	0.984517	0.0045839	14.61	-3.62966	0.888649	0.0013695	1.0502
YOR226C	ISU2	0.984518	0.00318946	14.6106	-3.62923	0.888649	0.0013695	1.01885
YDR173C	ARG82	0.984552	0.00410879	14.6208	-3.62146	0.888649	0.00140702	NaN
YGL213C	SKI8	0.984568	0.00203156	14.6259	-3.61755	0.888649	0.00142412	0.9054
YPR013C	YPR013C	0.984628	0.0040472	14.6443	-3.60359	0.888649	0.00149833	1.044
YDR491C	YDR491C	0.984632	0.00178656	14.6457	-3.60258	0.888649	0.00149963	1.02555
YNL070W	TOM7	0.984771	0.00301314	14.6889	-3.56993	0.888649	0.00169443	0.96295
YDL012C	YDL012C	0.984779	0.00208577	14.6911	-3.56826	0.888649	0.00170018	1.0209
YGL019W	CKB1	0.984805	0.00378045	14.6994	-3.56205	0.888649	0.00173574	0.776
YML090W	YML090W	0.984809	0.00487299	14.7005	-3.56121	0.888649	0.00173607	0.9044
YNL196C	SLZ1	0.98485	0.00462569	14.7134	-3.55151	0.888649	0.001796	1.015
YOL086C	ADH1	0.984867	0.00362232	14.7188	-3.54747	0.888649	0.00181836	0.95
YML081W	YML081W	0.984878	0.00330667	14.7221	-3.54497	0.888649	0.00183029	0.9
YKL110C	KTI12	0.984885	0.00212349	14.7245	-3.54322	0.888649	0.00183711	0.84205
YNR020C	ATP23	0.984903	0.00363172	14.7298	-3.53919	0.888649	0.00185761	0.84295
YDR186C	YDR186C	0.984905	0.00401854	14.7304	-3.53874	0.888649	0.00185761	0.93415
YGR281W	YOR1	0.98491	0.00327589	14.7321	-3.53749	0.888649	0.00186099	0.9861
YKL109W	HAP4	0.984935	0.00269949	14.7399	-3.53162	0.888649	0.00189721	0.9308
YPL225W	YPL225W	0.984967	0.00311293	14.7501	-3.52407	0.888649	0.00194649	0.95845
YGL215W	CLG1	0.984981	0.00261393	14.7543	-3.52087	0.888649	0.00196446	0.9783
YFR017C	YFR017C	0.985038	0.00267846	14.7723	-3.50751	0.888649	0.00205697	1.0066
YNL027W	CRZ1	0.985039	0.00358226	14.7728	-3.50711	0.888649	0.00205697	1.0025
YER084W	YER084W	0.985059	0.00285999	14.7789	-3.50254	0.888649	0.0020866	0.98225
YKL010C	UFD4	0.985088	0.0023157	14.788	-3.49578	0.888649	0.00213404	0.9986
YDR493W	MZM1	0.985153	0.00265099	14.8086	-3.48053	0.888649	0.00225285	0.978
YNL004W	HRB1	0.985175	0.0047734	14.8157	-3.47529	0.888649	0.00229084	1.01365
YAR018C	KIN3	0.985215	0.0044215	14.8283	-3.46594	0.888649	0.00236529	0.9443
YBR179C	FZO1	0.985237	0.00274027	14.8351	-3.4609	0.888649	0.00240319	NaN
YNL051W	COG5	0.985308	0.00361929	14.8578	-3.44421	0.888649	0.00254217	0.98075
YOR076C	SKI7	0.985308	0.00494607	14.8578	-3.44421	0.888649	0.00254217	0.95475
YCR065W	HCM1	0.985333	0.00455022	14.8658	-3.43829	0.888649	0.00259033	0.9918
YLR059C	REX2	0.985336	0.00473763	14.8667	-3.43762	0.888649	0.00259033	1.00675
YPR197C	YPR197C	0.985389	0.00258783	14.8836	-3.4252	0.888649	0.00269886	1.0226
YGR261C	APL6	0.98539	0.00355926	14.8839	-3.42497	0.888649	0.00269886	0.964
YKL159C	RCN1	0.985474	0.00261207	14.9109	-3.40525	0.888649	0.00289347	1.02245
YGL162W	SUT1	0.985499	0.00212149	14.9188	-3.39947	0.888649	0.00294726	0.9858
YOR052C	YOR052C	0.985514	0.00501795	14.9238	-3.39582	0.888649	0.0029786	1.0261
YPL032C	SVL3	0.985565	0.00172501	14.9402	-3.38388	0.888649	0.00310264	1.0129
YOR277C	YOR277C	0.985574	0.00279798	14.943	-3.38186	0.888649	0.00311691	0.9708
YDR389W	SAC7	0.985728	0.0037797	14.993	-3.34559	0.888649	0.00354492	0.93365
YNR022C	MRPL50	0.985794	0.00452147	15.0144	-3.33012	0.888649	0.00373776	0.96325
YML068W	ITT1	0.985835	0.00493437	15.0275	-3.32068	0.888649	0.00385595	1.0309
YMR105C	PGM2	0.985853	0.00314078	15.0336	-3.31632	0.888649	0.00390596	1.01615
YPL090C	RPS6A	0.985864	0.00210663	15.037	-3.31382	0.888649	0.00393042	0.7573
YBL015W	ACH1	0.985868	0.00286096	15.0382	-3.31298	0.888649	0.00393159	1.0202
YJL139C	YUR1	0.985915	0.00360927	15.0536	-3.30195	0.888649	0.00407851	0.98195
YML038C	YMD8	0.985932	0.00304463	15.0594	-3.29777	0.888649	0.00412866	0.91995
YHR031C	RRM3	0.985963	0.0023907	15.0693	-3.29068	0.888649	0.0042228	0.9871
YNL211C	YNL211C	0.98597	0.00297986	15.0717	-3.28899	0.888649	0.00423698	1.007
YLR386W	VAC14	0.986009	0.00580357	15.0846	-3.27977	0.888649	0.00436614	0.96285
YEL008W	YEL008W	0.98606	0.00263245	15.1012	-3.2679	0.888649	0.00454143	0.99
YML009c	MRPL39	0.986092	0.00276751	15.1119	-3.26029	0.888649	0.00465274	NaN
YOR129C	AFI1	0.98611	0.00347003	15.1178	-3.25612	0.888649	0.0047092	1.013
YML095C	RAD10	0.986121	0.00316039	15.1214	-3.25353	0.888649	0.00473984	0.9978
YGR178C	PBP1	0.986131	0.00252281	15.1246	-3.25126	0.888649	0.00476517	1.0368
YLL042C	ATG10	0.986211	0.00321263	15.1512	-3.2324	0.888649	0.00507146	0.98375
YDL056W	MBP1	0.986213	0.00237744	15.1517	-3.23202	0.888649	0.00507146	0.95295
YBL062W	YBL062W	0.986246	0.00239989	15.1627	-3.22429	0.888649	0.00519666	0.99415
YOR364W	YOR364W	0.986255	0.00194101	15.1657	-3.22216	0.888649	0.00522195	0.98805
YGL084C	GUP1	0.986268	0.0033374	15.1701	-3.21903	0.888649	0.00526567	0.8551
YLR242C	ARV1	0.98628	0.00318864	15.1741	-3.2162	0.888649	0.00530399	1.039
YKL015W	PUT3	0.9863	0.00522521	15.1805	-3.21169	0.888649	0.00537408	1.0178
YKL151C	YKL151C	0.986345	0.00762154	15.1955	-3.20115	0.888649	0.00554631	1.01645
YER161C	SPT2	0.986345	0.0015405	15.1955	-3.20114	0.888649	0.00554631	0.9377
YER054C	GIP2	0.986357	0.00468436	15.1996	-3.19824	0.888649	0.00558795	1.0295
YMR119W	ASI1	0.986413	0.00369301	15.2183	-3.18513	0.888649	0.00583249	1.01015
YNL238W	KEX2	0.986426	0.00237125	15.2225	-3.18214	0.888649	0.0058698	0.983
YLL013C	PUF3	0.986427	0.00342966	15.223	-3.18181	0.888649	0.0058698	1.02455
YDR165W	TRM82	0.986576	0.00445423	15.2729	-3.14695	0.888649	0.0066002	0.97625
YHR135C	YCK1	0.986592	0.00187947	15.2785	-3.14307	0.888649	0.00667124	0.9573
YML017W	PSP2	0.986597	0.00207534	15.2801	-3.14193	0.888649	0.00668047	0.95875
YMR244C-A	YMR244C-A	0.986658	0.00362956	15.3006	-3.12765	0.888649	0.00699601	1.00915
YMR022W	UBC7	0.986679	0.00455743	15.3079	-3.12264	0.888649	0.00709836	1.02575
YOR127W	RGA1	0.98671	0.00201113	15.3182	-3.11546	0.888649	0.00725529	0.97325
YOR069W	VPS5	0.986736	0.00347908	15.3269	-3.10947	0.888649	0.00738559	0.744
YDR110W	FOB1	0.986749	0.0031473	15.3313	-3.10644	0.888649	0.00744319	0.9958
YBR130C	SHE3	0.986754	0.00221018	15.333	-3.10522	0.888649	0.00745531	1.0254
YMR006C	PLB2	0.986802	0.00598597	15.3495	-3.09385	0.888649	0.00772796	1.00185
YGL163C	RAD54	0.986867	0.0033558	15.3716	-3.07862	0.888649	0.00811416	0.8697
YKL171W	NNK1	0.986918	0.00197386	15.3888	-3.0668	0.888649	0.00842113	0.97845
YOR347C	PYK2	0.986939	0.00460496	15.396	-3.06187	0.888649	0.00854003	1.02695
YMR067C	UBX4	0.987038	0.00575418	15.4301	-3.03858	0.888649	0.009206	0.9793
YCR019W	MAK32	0.987066	0.0119896	15.4397	-3.03199	0.888649	0.00938625	1.03815
YDR512C	EMI1	0.987071	0.0019689	15.4415	-3.03076	0.888649	0.00940155	0.8699
YHR154W	RTT107	0.987077	0.0026428	15.4436	-3.02936	0.888649	0.00942253	0.97225
YDR309C	GIC2	0.987092	0.00345366	15.4487	-3.0259	0.888649	0.00950771	1.01685
YMR023C	MSS1	0.987217	0.00422766	15.4918	-2.9966	0.888649	0.0104457	0.9545
YGR016W	YGR016W	0.987241	0.00329064	15.5001	-2.99098	0.888649	0.010614	1.00805
YKL037W	AIM26	0.987245	0.0113331	15.5016	-2.98999	0.888649	0.0106228	0.959
YDR151C	CTH1	0.987279	0.0014598	15.5132	-2.98216	0.888649	0.0108722	1.00225
YIL099W	SGA1	0.987286	0.00228282	15.5156	-2.98051	0.888649	0.0109046	1.0115
YBR162C	TOS1	0.987372	0.00223164	15.5457	-2.96023	0.888649	0.0116211	0.9964
YDL100C	GET3	0.987521	0.0035687	15.5979	-2.9253	0.888649	0.0129762	0.91385
YNL008C	ASI3	0.987524	0.00315346	15.5989	-2.9246	0.888649	0.0129762	1.00365
YOL002C	IZH2	0.987592	0.00302783	15.6226	-2.90876	0.888649	0.0136197	1.0106
YPL205C	YPL205C	0.987596	0.00320963	15.6241	-2.90779	0.888649	0.0136296	0.71985
YDR488C	PAC11	0.987624	0.0034049	15.634	-2.90121	0.888649	0.0138864	0.98545
YMR037C	MSN2	0.987629	0.00307602	15.6359	-2.89994	0.888649	0.0139097	1.0048
YDR414C	ERD1	0.987782	0.00255919	15.6898	-2.86422	0.888649	0.015543	0.99665
YNL094W	APP1	0.987789	0.00323916	15.6923	-2.8626	0.888649	0.0155863	0.98465
YGR161C	RTS3	0.9878	0.00168394	15.6962	-2.86005	0.888649	0.0156749	1.0091
YJL210W	PEX2	0.987862	0.0051012	15.7183	-2.8455	0.888649	0.0163712	0.8917
YKL200C	YKL200C	0.987872	0.0048841	15.722	-2.84304	0.888649	0.0164593	1.05005
YNL292W	PUS4	0.9879	0.00230442	15.7318	-2.83659	0.888649	0.0167568	0.989
YKR101W	SIR1	0.98791	0.00450705	15.7356	-2.83412	0.888649	0.0168475	0.895
YKR003W	OSH6	0.987966	0.00425547	15.7555	-2.82108	0.888649	0.0175071	0.98925
YGR133W	PEX4	0.988014	0.00309866	15.7729	-2.80969	0.888649	0.0180969	0.9038
YBR022W	POA1	0.98802	0.0021929	15.7748	-2.80842	0.888649	0.0181269	1.0092
YIL070C	MAM33	0.988026	0.00240337	15.777	-2.807	0.888649	0.0181648	1.02
YGR045C	YGR045C	0.988041	0.00168146	15.7824	-2.80347	0.888649	0.0183229	1.02965
YDL199C	YDL199C	0.988045	0.00362942	15.7837	-2.80262	0.888649	0.0183291	1.00505
YOR276W	CAF20	0.98806	0.00401122	15.7891	-2.79909	0.888649	0.0184887	0.98285
YDR219C	MFB1	0.988078	0.00280259	15.7957	-2.79485	0.888649	0.0186683	0.9776
YLR353W	BUD8	0.988079	0.00325603	15.7962	-2.79449	0.888649	0.0186683	1.02445
YOR178C	GAC1	0.988101	0.00443656	15.8039	-2.78947	0.888649	0.0189173	0.9746
YGL062W	PYC1	0.988107	0.00234491	15.8061	-2.78802	0.888649	0.018959	1.01835
YOR286W	RDL2	0.988114	0.00346793	15.8088	-2.7863	0.888649	0.0190172	1.0348
YJL099W	CHS6	0.988128	0.00485118	15.8137	-2.78313	0.888649	0.0191607	1.0073
YNR067C	DSE4	0.988199	0.00404415	15.8394	-2.76642	0.888649	0.0201255	1.0329
YNL054W	VAC7	0.988216	0.00330468	15.8454	-2.76252	0.888649	0.0203217	0.985
YOR269W	PAC1	0.988247	0.00474152	15.8568	-2.75517	0.888649	0.0206937	0.9424
YDR349C	YPS7	0.988247	0.00297161	15.8569	-2.75513	0.888649	0.0206937	0.99405
YNL053W	MSG5	0.988303	0.00448381	15.8772	-2.742	0.888649	0.0214913	0.99715
YDL225W	SHS1	0.988308	0.00733067	15.8788	-2.74096	0.888649	0.0215116	NaN
YLR269C	YLR269C	0.988374	0.0013991	15.9032	-2.7253	0.888649	0.022509	0.9684
YIL036W	CST6	0.988387	0.00238954	15.9079	-2.72228	0.888649	0.0226655	0.97885
YLR038C	COX12	0.988447	0.00291846	15.9296	-2.70835	0.888649	0.0235874	0.83005
YNL073W	MSK1	0.98847	0.00570002	15.9381	-2.70292	0.888649	0.023923	NaN
YGL049C	TIF4632	0.988481	0.00380849	15.942	-2.70038	0.888649	0.0240534	NaN
YGL117W	YGL117W	0.988495	0.00152983	15.9473	-2.69705	0.888649	0.0242234	1.0053
YER152C	YER152C	0.988497	0.00295504	15.948	-2.69658	0.888649	0.0242234	1.02095
YMR264W	CUE1	0.988523	0.00502137	15.9575	-2.69052	0.888649	0.0245507	1.02235
YDR108W	TRS85	0.988523	0.00236817	15.9575	-2.69051	0.888649	0.0245507	0.9147
YJR147W	HMS2	0.988525	0.00261679	15.9584	-2.68992	0.888649	0.0245507	1.0375
YOR195W	SLK19	0.988529	0.00204421	15.9599	-2.68896	0.888649	0.0245682	1.0037
YKR035C	OPI8	0.988599	0.00356145	15.9856	-2.67262	0.888649	0.0257159	0.9095
YBR044C	TCM62	0.988601	0.00285868	15.9862	-2.67223	0.888649	0.0257159	0.9456
YHR200W	RPN10	0.988607	0.00247575	15.9885	-2.67077	0.888649	0.0257727	0.9163
YER167W	BCK2	0.98861	0.00256877	15.9897	-2.67	0.888649	0.0257759	0.98605
YOL159C	YOL159C	0.988643	0.00413401	16.0019	-2.66223	0.888649	0.0263221	0.9983
YMR089C	YTA12	0.988652	0.00468032	16.0053	-2.66013	0.888649	0.0264304	NaN
YIL168W	YIL168W	0.988673	0.0019081	16.013	-2.65525	0.888649	0.0267583	0.97255
YBR075W	YBR075W	0.98869	0.00208341	16.0191	-2.65134	0.888649	0.0270128	1.01765
YLR456W	YLR456W	0.988741	0.00331333	16.0379	-2.63949	0.888649	0.0279162	0.9784
YHR075C	PPE1	0.988773	0.00177193	16.0497	-2.63199	0.888649	0.0284794	0.98345
YKR051W	YKR051W	0.988778	0.00300971	16.0518	-2.63071	0.888649	0.0285262	0.9535
YDL001W	RMD1	0.988785	0.00291696	16.0546	-2.62895	0.888649	0.0286138	0.98525
YHR095W	YHR095W	0.988818	0.00206091	16.0665	-2.62142	0.888649	0.0291918	1.02275
YER169W	RPH1	0.988842	0.00210796	16.0754	-2.61581	0.888649	0.0296132	0.997
YMR276W	DSK2	0.988875	0.00473133	16.0879	-2.60796	0.888649	0.0302374	1.03085
YER093C-A	AIM11	0.988882	0.00364088	16.0904	-2.60643	0.888649	0.0303087	0.99645
YDR316W	OMS1	0.988885	0.00203656	16.0918	-2.60553	0.888649	0.0303255	0.9481
YBR074W	YBR074W	0.988902	0.00378962	16.098	-2.60167	0.888649	0.0306046	0.9724
YLR268W	SEC22	0.989002	0.00163223	16.1353	-2.5783	0.888649	0.0326862	0.674
YDR438W	THI74	0.989006	0.00262602	16.1371	-2.57716	0.888649	0.0327261	1.02375
YNL078W	NIS1	0.989018	0.00344078	16.1413	-2.57454	0.888649	0.0329066	1.01575
YPL137C	GIP3	0.989024	0.00271552	16.1438	-2.57301	0.888649	0.0329841	1.01085
YDR213W	UPC2	0.989038	0.0018153	16.149	-2.56978	0.888649	0.0332238	1.00845
YKL023W	YKL023W	0.989111	0.00231285	16.1764	-2.55275	0.888649	0.0348219	0.9719
YPR073C	LTP1	0.989133	0.00264342	16.1849	-2.54746	0.888649	0.0352811	0.99535
YGR212W	SLI1	0.989141	0.00313783	16.1878	-2.54565	0.888649	0.0353916	1.0286
YHL009C	YAP3	0.989196	0.00397835	16.2086	-2.53279	0.888649	0.0366104	0.97545
YER134C	YER134C	0.989197	0.00236492	16.2092	-2.53237	0.888649	0.0366104	1.0014
YDR536W	STL1	0.989205	0.00458214	16.212	-2.53065	0.888649	0.0366869	1.0095
YER072W	VTC1	0.989207	0.00246523	16.2127	-2.53021	0.888649	0.0366869	0.94795
YLR241W	YLR241W	0.989225	0.00293481	16.2199	-2.5258	0.888649	0.0370753	1.0043
YGR170W	PSD2	0.989238	0.00517666	16.2247	-2.52282	0.888649	0.0373145	0.9896
YIL123W	SIM1	0.989283	0.00416812	16.2418	-2.5123	0.888649	0.0383684	1.0083
YDR120C	TRM1	0.989315	0.00231435	16.2539	-2.50485	0.888649	0.0391069	1.0137
YJR127C	RSF2	0.989372	0.00415281	16.2757	-2.49146	0.888649	0.0405302	1.0179
YOR380W	RDR1	0.989386	0.00448357	16.2812	-2.48808	0.888649	0.0408356	1.0386
YNL086W	SNN1	0.98939	0.00591775	16.2824	-2.48733	0.888649	0.0408395	1.01495
YHL040C	ARN1	0.989414	0.00361164	16.2916	-2.48168	0.888649	0.0414091	0.9557
YPL057C	SUR1	0.989445	0.00295236	16.3035	-2.47439	0.888649	0.0421792	0.93675
YPR022C	YPR022C	0.989452	0.00276804	16.3063	-2.4727	0.888649	0.0422946	0.9987
YGR223C	HSV2	0.989495	0.00402079	16.3229	-2.46255	0.888649	0.043425	0.9942
YDR359C	EAF1	0.989519	0.00306812	16.332	-2.457	0.888649	0.044013	0.60715
YOR067C	ALG8	0.989556	0.00396654	16.3464	-2.44826	0.888649	0.0450062	1.0046
YHR194W	MDM31	0.989594	0.00450816	16.3609	-2.43944	0.888649	0.0460289	NaN
YLR360W	VPS38	0.9896	0.00282754	16.3634	-2.43793	0.888649	0.04613	0.8693
YNL072W	RNH201	0.989607	0.00170268	16.3658	-2.43648	0.888649	0.046225	1.0079
YLR414C	PUN1	0.989632	0.0116103	16.3755	-2.43057	0.888649	0.0468932	1.03645
YMR293C	HER2	0.989645	0.00491068	16.3806	-2.42749	0.888649	0.0471993	NaN
YOR101W	RAS1	0.989665	0.00382203	16.3884	-2.42277	0.888649	0.0477235	1.01525
YLR058C	SHM2	0.989669	0.00355539	16.3901	-2.42175	0.888649	0.0477639	1.01955
YBR020W	GAL1	0.98968	0.00260345	16.3943	-2.41921	0.888649	0.0480047	1.0039
YDR347W	MRP1	0.989688	0.0036337	16.3974	-2.41733	0.888649	0.0481604	NaN
YOL109W	ZEO1	0.989695	0.00398067	16.3999	-2.41584	0.888649	0.048263	1.03585
YJL078C	PRY3	0.989714	0.00279356	16.4075	-2.41125	0.888649	0.0487797	0.9418
YHR077C	NMD2	0.989748	0.0021875	16.4206	-2.40333	0.888649	0.0497524	0.9713
YIL139C	REV7	0.989764	0.00283149	16.427	-2.39946	0.888649	0.0501844	1.0346
YPL192C	PRM3	0.989773	0.00245377	16.4303	-2.3975	0.888649	0.0503568	0.9679
YDL167C	NRP1	0.989793	0.00434313	16.4383	-2.39266	0.888649	0.0509271	0.9426
YMR147W	YMR147W	0.989849	0.00514587	16.4601	-2.37961	0.888649	0.0526664	0.975
YFL021W	GAT1	0.989877	0.00283575	16.471	-2.37305	0.888649	0.0535079	1.0101
YIL032C	YIL032C	0.989903	0.00415598	16.4813	-2.3669	0.888649	0.0543007	1.0012
YLR232W	YLR232W	0.989933	0.00432575	16.4929	-2.35993	0.888649	0.0552262	1.00805
YDL122W	UBP1	0.98995	0.00414361	16.4995	-2.356	0.888649	0.0556817	0.9843
YNL329C	PEX6	0.989952	0.00478991	16.5004	-2.35546	0.888649	0.0556817	0.891
YPR184W	GDB1	0.989956	0.00320046	16.5018	-2.35462	0.888649	0.0557026	1.0019
YPL203W	TPK2	0.98997	0.00465468	16.5073	-2.35134	0.888649	0.0560894	1.04765
YIR024C	YIR024C	0.989986	0.00351228	16.5138	-2.34752	0.888649	0.0565606	0.9931
YER119C-A	YER119C-A	0.989993	0.00209717	16.5167	-2.34578	0.888649	0.0566831	0.8401
YJL051W	IRC8	0.989995	0.00375299	16.5175	-2.3453	0.888649	0.0566831	1.02965
YIL135C	VHS2	0.990008	0.00231585	16.5224	-2.34237	0.888649	0.0570224	1.0111
YDR001C	NTH1	0.990012	0.00279485	16.5238	-2.34153	0.888649	0.0570445	1.0084
YML104C	MDM1	0.990032	0.00588816	16.532	-2.33663	0.888649	0.0576884	1.00275
YMR101C	SRT1	0.990043	0.00410441	16.5362	-2.33418	0.888649	0.0579593	1.00515
YKL011C	CCE1	0.990047	0.00194145	16.5376	-2.33331	0.888649	0.0579857	NaN
YMR088C	VBA1	0.990103	0.00525315	16.56	-2.32002	0.888649	0.0599646	1.0113
YNR042W	YNR042W	0.990115	0.00398935	16.5648	-2.31719	0.888649	0.0603044	0.98925
YPL098C	MGR2	0.990128	0.00321808	16.57	-2.31414	0.888649	0.0604603	0.90865
YGL110C	CUE3	0.990128	0.00269815	16.57	-2.31412	0.888649	0.0604603	0.85445
YDL101C	DUN1	0.990128	0.0020223	16.57	-2.31412	0.888649	0.0604603	0.963
YBR217W	ATG12	0.990174	0.00358195	16.5879	-2.30356	0.888649	0.0620613	0.99655
YJR087W	YJR087W	0.990193	0.0030461	16.5955	-2.29905	0.888649	0.0626893	0.9428
YPL184C	MRN1	0.99021	0.00274499	16.6022	-2.29507	0.888649	0.0632336	0.90585
YNL119W	NCS2	0.990242	0.0045221	16.6153	-2.28741	0.888649	0.0644042	0.82265
YNR007C	ATG3	0.990263	0.00432149	16.6236	-2.28252	0.888649	0.0651169	0.99815
YGR151C	YGR151C	0.990276	0.00342508	16.6287	-2.27953	0.888649	0.0655107	1.00245
YJL147C	YJL147C	0.990312	0.00292724	16.6429	-2.27114	0.888649	0.0668344	0.94225
YFL006W	YFL006W	0.990315	0.00437617	16.644	-2.27049	0.888649	0.0668344	0.97465
YDR330W	UBX5	0.990332	0.00407972	16.6512	-2.26632	0.888649	0.0674445	1.01455
YLR271W	YLR271W	0.990347	0.00380353	16.657	-2.26287	0.888649	0.0677667	1.0025
YGR084C	MRP13	0.990349	0.00177885	16.6577	-2.26247	0.888649	0.0677667	0.9711
YGL222C	EDC1	0.990349	0.00297229	16.6578	-2.2624	0.888649	0.0677667	1.00215
YBL081W	YBL081W	0.990357	0.00265459	16.6609	-2.26059	0.888649	0.0679395	0.96915
YPL089C	RLM1	0.990359	0.00343336	16.6619	-2.26004	0.888649	0.0679395	1.01085
YMR214W	SCJ1	0.990368	0.0027014	16.6655	-2.25791	0.888649	0.068194	1.02295
YHR112C	YHR112C	0.990374	0.00222125	16.6677	-2.25666	0.888649	0.0682927	1.01295
YDR075W	PPH3	0.990377	0.00163896	16.669	-2.25589	0.888649	0.0683067	1.02315
YDR261C	EXG2	0.990408	0.00335196	16.6813	-2.2487	0.888649	0.069471	1.0086
YDR479C	PEX29	0.990414	0.00218674	16.6839	-2.24719	0.888649	0.069618	1.0508
YKL137W	CMC1	0.990426	0.00221689	16.6886	-2.24443	0.888649	0.0699931	0.9666
YBL021C	HAP3	0.99043	0.00355365	16.6904	-2.24336	0.888649	0.0700627	0.8853
YLR246W	ERF2	0.990442	0.00248954	16.6952	-2.24055	0.888649	0.0703419	0.97055
YPR059C	YPR059C	0.990443	0.00727568	16.6957	-2.24029	0.888649	0.0703419	0.99625
YBR023C	CHS3	0.990447	0.00454691	16.6969	-2.23956	0.888649	0.0703419	0.99715
YIL156W	UBP7	0.990449	0.00262186	16.6978	-2.23908	0.888649	0.0703419	1.00285
YDR525W-A	SNA2	0.990463	0.00215984	16.7035	-2.23573	0.888649	0.0706988	0.98495
YLR234W	TOP3	0.990465	0.00364419	16.7043	-2.23526	0.888649	0.0706988	0.842
YDR134C	YDR134C	0.990466	0.00378558	16.7047	-2.23507	0.888649	0.0706988	1.01585
YPL249C	GYP5	0.9905	0.00285106	16.7186	-2.22698	0.888649	0.0719521	0.98935
YJR092W	BUD4	0.990501	0.00375415	16.7187	-2.22689	0.888649	0.0719521	0.99815
YIL027C	KRE27	0.99051	0.00283966	16.7224	-2.22472	0.888649	0.0721789	0.998
YPL041C	YPL041C	0.990512	0.00314481	16.7231	-2.22431	0.888649	0.0721789	0.8406
YPL023C	MET12	0.990536	0.00205959	16.7329	-2.21865	0.888649	0.0731092	0.9819
YER111C	SWI4	0.990542	0.00436943	16.7354	-2.21721	0.888649	0.0732084	0.94775
YGL032C	AGA2	0.990544	0.00289138	16.7361	-2.21677	0.888649	0.0732084	1.0219
YOR342C	YOR342C	0.990548	0.00415383	16.7378	-2.2158	0.888649	0.0732222	0.9983
YBR134W	YBR134W	0.99055	0.00271541	16.7386	-2.21534	0.888649	0.0732222	1.0293
YOL129W	VPS68	0.990566	0.00337367	16.7451	-2.21157	0.888649	0.0738046	0.9805
YDL134C	PPH21	0.990576	0.00358374	16.7493	-2.20914	0.888649	0.0741367	0.95885
YGL027C	CWH41	0.990607	0.00352728	16.7617	-2.20198	0.888649	0.0753765	0.97365
YNL093W	YPT53	0.990639	0.00169044	16.7746	-2.19453	0.888649	0.0766896	1.00205
YCR025C	YCR025C	0.990646	0.00383347	16.7777	-2.19271	0.888649	0.0769137	1.0433
YML012W	ERV25	0.990657	0.00482432	16.7822	-2.19011	0.888649	0.0771811	1.00485
YGL118C	YGL118C	0.990658	0.00251862	16.7824	-2.19	0.888649	0.0771811	1.0251
YDL119C	YDL119C	0.990683	0.00198149	16.7926	-2.1841	0.888649	0.0782128	0.96945
YER137C	YER137C	0.990696	0.00255528	16.7979	-2.18105	0.888649	0.0786842	1.01645
YMR007W	YMR007W	0.9907	0.0050647	16.7994	-2.18024	0.888649	0.0787131	1.0104
YMR133W	REC114	0.990721	0.00317482	16.808	-2.17524	0.888649	0.0794578	1.01265
YHR191C	CTF8	0.990721	0.0067209	16.8081	-2.17517	0.888649	0.0794578	0.8756
YLR398C	SKI2	0.99073	0.00252352	16.8117	-2.17313	0.888649	0.0797337	0.9377
YLR235C	YLR235C	0.990734	0.00292869	16.8134	-2.17215	0.888649	0.0797971	0.855
YCL026C	YCL026C	0.990739	0.0111225	16.8155	-2.17096	0.888649	0.0798019	1.0294
YGL263W	COS12	0.99074	0.00283607	16.8158	-2.17079	0.888649	0.0798019	1.0178
YCR006C	YCR006C	0.990744	0.00349648	16.8175	-2.16981	0.888649	0.0798635	1.0358
YPR189W	SKI3	0.990755	0.00360415	16.8219	-2.16729	0.888649	0.0802375	0.907
YDR304C	CPR5	0.99077	0.00228704	16.8279	-2.16384	0.888649	0.080629	1.0224
YJR003C	YJR003C	0.99077	0.00250433	16.8283	-2.16361	0.888649	0.080629	0.9841
YKL129C	MYO3	0.990772	0.00287431	16.8288	-2.16328	0.888649	0.080629	1.0131
YHR061C	GIC1	0.990774	0.00541084	16.8299	-2.1627	0.888649	0.080629	1.01575
YOL063C	CRT10	0.990812	0.00373908	16.8451	-2.15396	0.888649	0.0821937	1.006
YKR072C	SIS2	0.990813	0.00299787	16.8455	-2.15373	0.888649	0.0821937	0.90955
YBR033W	EDS1	0.990819	0.002192	16.848	-2.15233	0.888649	0.082347	0.9794
YPL072W	UBP16	0.990844	0.00208405	16.8583	-2.14642	0.888649	0.0834357	1.0211
YGR131W	FHN1	0.990851	0.00232437	16.8612	-2.14475	0.888649	0.0836468	1.03295
YDL034W	YDL034W	0.990859	0.00208176	16.8646	-2.14284	0.888649	0.0839093	1.002
YNR048W	YNR048W	0.990906	0.00264023	16.8837	-2.1319	0.888649	0.0860885	1.03535
YMR284W	YKU70	0.990913	0.00366408	16.8866	-2.13027	0.888649	0.0862973	1.02805
YJR116W	YJR116W	0.990939	0.00351814	16.8973	-2.12415	0.888649	0.0874769	1.02895
YCR044C	PER1	0.990953	0.00383116	16.9032	-2.1208	0.888649	0.088062	0.9857
YPR123C	YPR123C	0.990958	0.00166634	16.9052	-2.11966	0.888649	0.0881664	0.979
YKR005C	YKR005C	0.990965	0.00341843	16.9079	-2.11813	0.888649	0.0883562	1.01505
YOL100W	PKH2	0.990991	0.00246463	16.9189	-2.11192	0.888649	0.0895787	NaN
YGL151W	NUT1	0.991008	0.00307352	16.9259	-2.10793	0.888649	0.0902211	0.90645
YDR004W	RAD57	0.991009	0.00388906	16.9263	-2.10771	0.888649	0.0902211	0.8681
YIR003W	AIM21	0.991014	0.0025634	16.9285	-2.10642	0.888649	0.0902797	1.0159
YDR439W	LRS4	0.991016	0.00147599	16.9291	-2.10613	0.888649	0.0902797	0.862
YBL027W	RPL19B	0.991036	0.00331873	16.9376	-2.10129	0.888649	0.0912145	0.79685
YJR080C	AIM24	0.991063	0.00527343	16.9486	-2.09504	0.888649	0.0924775	1.0037
YGL057C	GEP7	0.991077	0.00248893	16.9545	-2.09175	0.888649	0.0930771	0.99365
YDR541C	YDR541C	0.991086	0.00348634	16.9582	-2.08964	0.888649	0.0934105	1.0241
YOR298C-A	MBF1	0.991097	0.00340817	16.9626	-2.08713	0.888649	0.0938358	0.9703
YPR164W	MMS1	0.991111	0.00213378	16.9687	-2.08369	0.888649	0.0944137	0.8859
YMR148W	OSW5	0.991115	0.00404446	16.9702	-2.08283	0.888649	0.0944137	0.97865
YLR394W	CST9	0.991116	0.00313968	16.9706	-2.08265	0.888649	0.0944137	1.00295
YGL077C	HNM1	0.991122	0.00404314	16.9732	-2.08116	0.888649	0.0946077	0.99925
YDL036C	PUS9	0.991137	0.00200597	16.9795	-2.07762	0.888649	0.0952776	1.0243
YOR327C	SNC2	0.991152	0.00469546	16.9858	-2.07408	0.888649	0.0959491	0.9626
YPR054W	SMK1	0.991167	0.00438575	16.9918	-2.07068	0.888649	0.0965955	0.99435
YLR315W	NKP2	0.991171	0.00389108	16.9937	-2.06962	0.888649	0.0966895	0.89035
YHR079C	IRE1	0.991178	0.00299662	16.9964	-2.0681	0.888649	0.0968947	0.99645
YPR141C	KAR3	0.991186	0.00328925	16.9997	-2.06627	0.888649	0.0971739	0.7294
YNR024W	MPP6	0.991192	0.00419451	17.0022	-2.06484	0.888649	0.0973561	1.01185
YGR038W	ORM1	0.991226	0.00348572	17.0164	-2.05685	0.888649	0.0991069	0.9677
YML119W	YML119W	0.991241	0.00481475	17.0226	-2.05339	0.888649	0.0997582	1.03645
YHR015W	MIP6	0.991245	0.00298997	17.0246	-2.05226	0.888649	0.0997582	1.0147
YDR032C	PST2	0.991247	0.00254244	17.0251	-2.05196	0.888649	0.0997582	1.03815
YMR280C	CAT8	0.991249	0.00473144	17.0259	-2.05154	0.888649	0.0997582	1.00295
YGL203C	KEX1	0.991275	0.0021335	17.037	-2.04534	0.888649	0.101105	0.98885
YOL104C	NDJ1	0.991302	0.00434462	17.0481	-2.0391	0.888649	0.102392	1.0225
YNL250W	RAD50	0.991303	0.00228619	17.0487	-2.0388	0.888649	0.102392	0.724
YOL160W	YOL160W	0.991319	0.0052185	17.0556	-2.03493	0.888649	0.103181	1.0037
YDR262W	YDR262W	0.991322	0.00298331	17.0567	-2.03431	0.888649	0.103181	1.004
YIL011W	TIR3	0.991328	0.00359848	17.0592	-2.03292	0.888649	0.103313	0.95695
YGL241W	KAP114	0.991332	0.00172592	17.061	-2.03191	0.888649	0.103313	0.98435
YDR431W	YDR431W	0.991333	0.00247771	17.0614	-2.03166	0.888649	0.103313	0.97555
YOL098C	YOL098C	0.991336	0.00419749	17.0627	-2.03094	0.888649	0.103313	1.0287
YOR033C	EXO1	0.991338	0.00424257	17.0634	-2.03055	0.888649	0.103313	1.0296
YGR144W	THI4	0.991344	0.00377879	17.0657	-2.02927	0.888649	0.103386	1.0298
YFL025C	BST1	0.991345	0.0026191	17.0663	-2.02896	0.888649	0.103386	0.9813
YML048W	GSF2	0.991357	0.00455013	17.0714	-2.02608	0.888649	0.103825	0.9394
YGR123C	PPT1	0.991358	0.00255533	17.0717	-2.02592	0.888649	0.103825	1.02715
YML032C	RAD52	0.991378	0.00380066	17.0804	-2.02109	0.888649	0.104871	0.77845
YJR078W	BNA2	0.991389	0.00401492	17.0849	-2.01855	0.888649	0.105347	0.9848
YDL094C	YDL094C	0.991398	0.00320697	17.0888	-2.01642	0.888649	0.105723	0.9814
YDR209C	YDR209C	0.991416	0.00375404	17.0962	-2.01227	0.888649	0.106613	1.0264
YPL256C	CLN2	0.991441	0.00328433	17.1068	-2.00638	0.888649	0.107951	0.85685
YBR255W	MTC4	0.991444	0.00253691	17.108	-2.00575	0.888649	0.107951	0.9705
YJL029C	VPS53	0.991458	0.00271099	17.1141	-2.00237	0.888649	0.108381	0.568
YFL028C	CAF16	0.991459	0.00474549	17.1143	-2.00225	0.888649	0.108381	0.9912
YOR133W	EFT1	0.991459	0.00198232	17.1144	-2.00216	0.888649	0.108381	0.998
YHR158C	KEL1	0.991474	0.00259121	17.1205	-1.9988	0.888649	0.108954	0.99115
YML066C	SMA2	0.991474	0.00276898	17.1207	-1.99866	0.888649	0.108954	0.956
YDR112W	IRC2	0.991511	0.00263912	17.1365	-1.98992	0.888649	0.110972	1.00445
YER030W	CHZ1	0.991518	0.0051085	17.1395	-1.9883	0.888649	0.110972	1.002
YMR263W	SAP30	0.99152	0.00164607	17.1401	-1.98795	0.888649	0.110972	0.9385
YDR419W	RAD30	0.991521	0.00347465	17.1404	-1.98778	0.888649	0.110972	1.02525
YOR131C	YOR131C	0.991523	0.00261403	17.1413	-1.98729	0.888649	0.110972	1.0305
YDR169C	STB3	0.991525	0.00330201	17.1422	-1.98681	0.888649	0.110972	0.96805
YOR118W	RTC5	0.991526	0.00283068	17.1428	-1.98646	0.888649	0.110972	0.99205
YMR080C	NAM7	0.991543	0.00496499	17.1501	-1.98242	0.888649	0.111844	0.97945
YLL043W	FPS1	0.991546	0.00432888	17.1511	-1.98188	0.888649	0.111844	0.9278
YML086C	ALO1	0.99157	0.00320989	17.1613	-1.97621	0.888649	0.113178	NaN
YGL166W	CUP2	0.991579	0.00222359	17.1651	-1.97414	0.888649	0.113563	1.0123
YNL139C	THO2	0.99159	0.00439135	17.1698	-1.97154	0.888649	0.114087	NaN
YHR139C-A	YHR139C-A	0.991595	0.00279653	17.1722	-1.97024	0.888649	0.114268	1.01455
YKL142W	MRP8	0.991599	0.00397874	17.1737	-1.96939	0.888649	0.114326	1.01425
YKR054C	DYN1	0.991615	0.00335117	17.1807	-1.96556	0.888649	0.115186	0.97095
YIL043C	CBR1	0.99162	0.00388472	17.1828	-1.96439	0.888649	0.115333	1.0077
YOR070C	GYP1	0.991643	0.00498245	17.1923	-1.95917	0.888649	0.116431	0.85535
YMR195W	ICY1	0.991645	0.00530695	17.1934	-1.95855	0.888649	0.116431	1.0369
YBR106W	PHO88	0.991646	0.00304871	17.1936	-1.95845	0.888649	0.116431	0.598
YOL036W	YOL036W	0.99165	0.00402829	17.1953	-1.95749	0.888649	0.11652	0.97005
YDL050C	YDL050C	0.991653	0.00204934	17.1967	-1.95674	0.888649	0.116555	0.9965
YBR214W	SDS24	0.991684	0.00280538	17.21	-1.94943	0.888649	0.118384	1.0149
YIL155C	GUT2	0.991697	0.00226255	17.2156	-1.94636	0.888649	0.11895	0.9997
YKL093W	MBR1	0.991698	0.00215918	17.216	-1.94613	0.888649	0.11895	1.00315
YIL159W	BNR1	0.991716	0.00187062	17.2237	-1.94195	0.888649	0.119936	1.00315
YPL220W	RPL1A	0.99173	0.00345349	17.2295	-1.93876	0.888649	0.120547	1.0003
YKR090W	PXL1	0.991731	0.0039182	17.23	-1.93851	0.888649	0.120547	1.0174
YDL171C	GLT1	0.991742	0.00344672	17.2347	-1.93592	0.888649	0.121095	0.979
YGL086W	MAD1	0.991749	0.00206228	17.2379	-1.93415	0.888649	0.121418	1.0021
YER016W	BIM1	0.991762	0.00454284	17.2433	-1.93119	0.888649	0.122076	0.921
YMR055C	BUB2	0.991801	0.00246021	17.2602	-1.92199	0.888649	0.124515	1.031
YAL002W	VPS8	0.99181	0.00569332	17.2638	-1.92001	0.888649	0.124904	0.6941
YLR255C	YLR255C	0.991827	0.00188871	17.2714	-1.91588	0.888649	0.125914	0.9813
YER139C	RTR1	0.991874	0.0027529	17.2914	-1.905	0.888649	0.128912	0.896
YCL062W	YCL062W	0.991877	0.00189132	17.2926	-1.90434	0.888649	0.128923	0.85285
YOR180C	DCI1	0.991888	0.00275648	17.2976	-1.90164	0.888649	0.129536	1.00745
YGL006W	PMC1	0.991893	0.00498248	17.2999	-1.9004	0.888649	0.129716	1.01195
YFL033C	RIM15	0.9919	0.00735637	17.3026	-1.89892	0.888649	0.129969	0.9827
YJR140C	HIR3	0.991916	0.00206238	17.3097	-1.89507	0.888649	0.130932	1.00105
YAL007C	ERP2	0.991941	0.00310343	17.3204	-1.88928	0.888649	0.132303	1.0188
YOR158W	PET123	0.991944	0.00146836	17.3218	-1.88848	0.888649	0.132303	0.998
YGL126W	SCS3	0.991945	0.00233041	17.3221	-1.88837	0.888649	0.132303	0.99225
YBR128C	ATG14	0.991946	0.00237717	17.3227	-1.88799	0.888649	0.132303	0.99145
YML053C	YML053C	0.991959	0.00234652	17.3285	-1.88489	0.888649	0.133039	0.9987
YGL005C	COG7	0.991962	0.00400602	17.3296	-1.8843	0.888649	0.133039	0.9615
YKL190W	CNB1	0.99197	0.00192656	17.333	-1.88242	0.888649	0.13342	0.98995
YOR381W	FRE3	0.991979	0.00614624	17.3368	-1.88041	0.888649	0.133842	1.01105
YMR119W-A	YMR119W-A	0.991984	0.00471932	17.3389	-1.87923	0.888649	0.134012	1.004
YLL019C	KNS1	0.992011	0.00517132	17.3507	-1.87287	0.888649	0.135763	0.9895
YOR357C	SNX3	0.992019	0.00412893	17.3541	-1.87105	0.888649	0.136129	0.96445
YIL105C	SLM1	0.992021	0.001144	17.3552	-1.87044	0.888649	0.136129	1.02845
YBL107C	YBL107C	0.992045	0.00365012	17.3657	-1.86482	0.888649	0.137674	1.0103
YLR380W	CSR1	0.992066	0.00247707	17.3749	-1.85983	0.888649	0.139035	1.0023
YMR008C	PLB1	0.992096	0.00257433	17.388	-1.85277	0.888649	0.141059	1.0205
YOR202W	HIS3	0.992108	0.00280967	17.3929	-1.85014	0.888649	0.141558	NaN
YGL209W	MIG2	0.992109	0.00177864	17.3933	-1.84995	0.888649	0.141558	0.998
YNL079C	TPM1	0.992116	0.00379582	17.3968	-1.84808	0.888649	0.141955	0.8643
YPR020W	ATP20	0.992135	0.00212915	17.405	-1.84367	0.888649	0.143163	0.88665
YMR016C	SOK2	0.992148	0.0043928	17.4105	-1.84072	0.888649	0.143911	0.92445
YNL144C	YNL144C	0.992152	0.002215	17.4121	-1.83986	0.888649	0.143988	1.0467
YGL067W	NPY1	0.992155	0.00140649	17.4135	-1.83908	0.888649	0.144037	1.00055
YIL122W	POG1	0.99216	0.00220091	17.416	-1.83777	0.888649	0.144261	0.95455
YPR049C	ATG11	0.992164	0.00373157	17.4173	-1.83705	0.888649	0.144293	NaN
YLR087C	CSF1	0.992178	0.00436396	17.4238	-1.83358	0.888649	0.145213	0.81145
YDL095W	PMT1	0.992184	0.00273242	17.4264	-1.8322	0.888649	0.145459	1.00605
YLR319C	BUD6	0.992192	0.003327	17.43	-1.83028	0.888649	0.145882	0.9563
YOL031C	SIL1	0.992195	0.0026421	17.4313	-1.82956	0.888649	0.145914	1.0334
YBR209W	YBR209W	0.992204	0.003469	17.4352	-1.82751	0.888649	0.146237	0.98
YER101C	AST2	0.992205	0.00287265	17.4355	-1.82733	0.888649	0.146237	1.01295
YJL062W	LAS21	0.992208	0.00222219	17.437	-1.82655	0.888649	0.146292	1.0173
YPR167C	MET16	0.992212	0.00280025	17.4385	-1.82571	0.888649	0.146366	0.9641
YKL163W	PIR3	0.992219	0.00225244	17.4416	-1.82409	0.888649	0.146587	1.00485
YML052W	SUR7	0.99222	0.0029287	17.4421	-1.8238	0.888649	0.146587	1.0219
YCR033W	SNT1	0.992239	0.00387471	17.4502	-1.81945	0.888649	0.147804	0.9374
YNL154C	YCK2	0.992243	0.00306218	17.4523	-1.81838	0.888649	0.147829	0.9805
YBR213W	MET8	0.992244	0.0033241	17.4527	-1.81815	0.888649	0.147829	1.01505
YER154W	OXA1	0.99225	0.00162362	17.4552	-1.81679	0.888649	0.148073	NaN
YPL202C	AFT2	0.992265	0.00275356	17.4617	-1.81335	0.888649	0.149003	1.0162
YPR119W	CLB2	0.992302	0.00371559	17.4782	-1.80454	0.888649	0.15172	0.9848
YHL014C	YLF2	0.992314	0.00382701	17.4834	-1.80178	0.888649	0.152329	0.99295
YLR257W	YLR257W	0.992315	0.00240269	17.484	-1.8015	0.888649	0.152329	1.0332
YDR042C	YDR042C	0.992322	0.00306822	17.487	-1.7999	0.888649	0.152657	1.01295
YDR200C	VPS64	0.992333	0.00156314	17.4916	-1.79742	0.888649	0.153197	0.748
YGL231C	EMC4	0.992334	0.00287345	17.4923	-1.79708	0.888649	0.153197	1.00815
YDR117C	TMA64	0.992349	0.00357033	17.4987	-1.79369	0.888649	0.154132	1.01875
YNL288W	CAF40	0.992354	0.00469485	17.5012	-1.79233	0.888649	0.154384	0.951
YBR263W	SHM1	0.992357	0.00362965	17.5024	-1.7917	0.888649	0.154391	0.99525
YOR017W	PET127	0.992377	0.00332611	17.5112	-1.78705	0.888649	0.155762	0.99375
YPL125W	KAP120	0.992393	0.00177016	17.5182	-1.78336	0.888649	0.156798	0.974
YOL070C	NBA1	0.992395	0.00360842	17.5192	-1.7828	0.888649	0.156798	1.0044
YKL101W	HSL1	0.9924	0.00422001	17.5216	-1.78155	0.888649	0.157017	1.00625
YHR193C	EGD2	0.992422	0.00236808	17.5313	-1.77642	0.888649	0.158571	0.9587
YKL178C	STE3	0.992425	0.00259476	17.5325	-1.77578	0.888649	0.158582	1.0274
YML058C-A	YML058C-A	0.992457	0.0040633	17.5467	-1.76827	0.888649	0.16098	1.025
YDR337W	MRPS28	0.992462	0.00208216	17.5491	-1.76698	0.888649	0.161215	NaN
YML010C-B	YML010C-B	0.99247	0.00319549	17.5525	-1.76522	0.888649	0.161619	0.9156
YBR148W	YSW1	0.992478	0.00255698	17.5562	-1.76328	0.888649	0.162085	1.03485
YMR114C	YMR114C	0.992489	0.00436431	17.5611	-1.76065	0.888649	0.162794	1.02515
YDR043C	NRG1	0.992504	0.00554609	17.5676	-1.75725	0.888649	0.163782	1.0391
YPL109C	YPL109C	0.992529	0.00203487	17.5789	-1.75129	0.888649	0.165683	1.0071
YCR060W	TAH1	0.992543	0.00256186	17.5849	-1.74816	0.888649	0.166586	1.0278
YBR166C	TYR1	0.992566	0.00232228	17.5953	-1.74271	0.888649	0.168327	0.979
YBR047W	FMP23	0.992586	0.00332514	17.6043	-1.73796	0.888649	0.169757	1.00425
YLR416C	YLR416C	0.992588	0.00292719	17.6051	-1.73755	0.888649	0.169757	0.976
YER123W	YCK3	0.992605	0.00357438	17.6126	-1.7336	0.888649	0.170976	0.972
YOR062C	YOR062C	0.99262	0.00369754	17.6194	-1.73006	0.888649	0.17205	1.01105
YDR260C	SWM1	0.992634	0.00261586	17.6255	-1.72685	0.888649	0.173008	0.99895
YMR106C	YKU80	0.992645	0.00252537	17.6306	-1.7242	0.888649	0.173305	1.02045
YHR171W	ATG7	0.992646	0.0050063	17.6309	-1.72404	0.888649	0.173305	0.97975
YAL053W	FLC2	0.992646	0.00966205	17.6312	-1.72388	0.888649	0.173305	0.99245
YLR387C	REH1	0.992647	0.00454474	17.6317	-1.72361	0.888649	0.173305	0.99405
YKL218C	SRY1	0.992658	0.0019826	17.6365	-1.72114	0.888649	0.173995	1.0333
YHR127W	YHR127W	0.992665	0.00417602	17.6396	-1.71951	0.888649	0.174273	1.0148
YGL085W	LCL3	0.992666	0.00292348	17.6402	-1.71918	0.888649	0.174273	0.97205
YHL031C	GOS1	0.992673	0.00452129	17.643	-1.71772	0.888649	0.174278	0.827
YGL090W	LIF1	0.992674	0.00291638	17.6435	-1.71745	0.888649	0.174278	1.0239
YDR388W	RVS167	0.992674	0.00213473	17.6437	-1.71735	0.888649	0.174278	0.62185
YER071C	YER071C	0.992692	0.00421836	17.6516	-1.71323	0.888649	0.175585	1.00725
YKL061W	BLI1	0.992708	0.00120408	17.659	-1.70939	0.888649	0.176365	1.0175
YDR484W	VPS52	0.992712	0.00415244	17.6609	-1.70837	0.888649	0.176365	NaN
YJL161W	FMP33	0.992713	0.00166117	17.6613	-1.70819	0.888649	0.176365	1.03035
YML067C	ERV41	0.992713	0.00570976	17.6614	-1.70814	0.888649	0.176365	1.0282
YOR051C	ETT1	0.992714	0.0038214	17.6614	-1.70812	0.888649	0.176365	0.98325
YLR205C	HMX1	0.992721	0.00155208	17.665	-1.70626	0.888649	0.176836	1.01725
YGR017W	YGR017W	0.992726	0.00274112	17.6671	-1.70517	0.888649	0.177019	0.9741
YMR183C	SSO2	0.992759	0.00403601	17.6819	-1.69744	0.888649	0.179702	0.8459
YFR023W	PES4	0.992765	0.00558364	17.6846	-1.69606	0.888649	0.179997	0.9997
YGL210W	YPT32	0.992786	0.00285805	17.6939	-1.69124	0.888649	0.181603	0.98615
YOL118C	YOL118C	0.992793	0.00527614	17.6974	-1.68943	0.888649	0.181915	1.04595
YBR077C	SLM4	0.992794	0.0072599	17.6978	-1.68922	0.888649	0.181915	NaN
YMR044W	IOC4	0.992803	0.00381664	17.7016	-1.68723	0.888649	0.182312	1.0043
YNL108C	YNL108C	0.992808	0.00370787	17.7041	-1.68594	0.888649	0.182312	0.9731
YNL323W	LEM3	0.992809	0.00336549	17.7044	-1.6858	0.888649	0.182312	1.032
YDR008C	YDR008C	0.992811	0.00528658	17.7054	-1.68526	0.888649	0.182312	1.003
YDR259C	YAP6	0.992811	0.00385676	17.7056	-1.68519	0.888649	0.182312	0.99325
YKR059W	TIF1	0.992823	0.00243185	17.7108	-1.68245	0.888649	0.182942	0.9444
YDL240W	LRG1	0.992823	0.00307422	17.711	-1.68235	0.888649	0.182942	0.969
YJL079C	PRY1	0.992829	0.0040623	17.7137	-1.68094	0.888649	0.183099	1.0018
YJR117W	STE24	0.99283	0.00381611	17.7141	-1.68074	0.888649	0.183099	1.0232
YOR068C	VAM10	0.992837	0.00447305	17.7174	-1.67907	0.888649	0.18351	0.73165
YKL148C	SDH1	0.992856	0.0022839	17.7259	-1.67467	0.888649	0.184852	0.98335
YNL201C	PSY2	0.992857	0.00315884	17.7264	-1.6744	0.888649	0.184852	1.019
YMR193W	MRPL24	0.99286	0.00227303	17.7276	-1.67375	0.888649	0.184872	NaN
YOR208W	PTP2	0.992866	0.00332559	17.7302	-1.67244	0.888649	0.185098	1.0113
YER020W	GPA2	0.992868	0.00424952	17.7311	-1.67197	0.888649	0.185098	1.03
YER065C	ICL1	0.992874	0.00345422	17.7339	-1.67052	0.888649	0.185409	1.0173
YDR329C	PEX3	0.992876	0.00373282	17.7349	-1.66998	0.888649	0.185409	0.91065
YOR134W	BAG7	0.992896	0.00462979	17.7437	-1.66546	0.888649	0.186934	1.0031
YMR053C	STB2	0.992901	0.00286291	17.7461	-1.66421	0.888649	0.187168	1.01195
YBR197C	YBR197C	0.992903	0.00366756	17.7472	-1.66367	0.888649	0.187168	1.01445
YGR031W	YGR031W	0.992914	0.00186486	17.752	-1.66118	0.888649	0.187908	1.00635
YGR079W	YGR079W	0.99293	0.00244245	17.7593	-1.65739	0.888649	0.189158	0.96975
YDR312W	SSF2	0.992939	0.00273726	17.7637	-1.65515	0.888649	0.189805	1.0073
YBR122C	MRPL36	0.993007	0.0024089	17.7943	-1.63939	0.888649	0.195692	0.79
YJR051W	OSM1	0.99301	0.0036376	17.7959	-1.63862	0.888649	0.195692	1.0321
YPR057W	BRR1	0.99301	0.00475333	17.7959	-1.63857	0.888649	0.195692	0.86385
YIL044C	AGE2	0.993018	0.00198611	17.7996	-1.6367	0.888649	0.196207	0.93015
YKL146W	AVT3	0.993023	0.00211402	17.8017	-1.63563	0.888649	0.196401	1.0262
YGL250W	RMR1	0.993053	0.00382782	17.8155	-1.62855	0.888649	0.199032	0.993
YOL163W	YOL163W	0.993059	0.00494219	17.8183	-1.6271	0.888649	0.199232	0.99965
YER051W	JHD1	0.99306	0.00266043	17.8188	-1.62687	0.888649	0.199232	1.0217
YGL179C	TOS3	0.993069	0.00401613	17.823	-1.62472	0.888649	0.199868	1.00965
YIL140W	AXL2	0.993077	0.00231938	17.8265	-1.62291	0.888649	0.200366	1.0069
YOL035C	YOL035C	0.993083	0.00450287	17.8291	-1.62159	0.888649	0.20056	0.9729
YFL023W	BUD27	0.993084	0.00347577	17.8298	-1.62125	0.888649	0.20056	0.7153
YHR124W	NDT80	0.993102	0.0020664	17.8381	-1.61701	0.888649	0.201827	0.9768
YHR117W	TOM71	0.993102	0.0029748	17.8381	-1.61698	0.888649	0.201827	1.01735
YDL027C	YDL027C	0.993118	0.00140886	17.8454	-1.61327	0.888649	0.203112	1.02105
YGR132C	PHB1	0.993122	0.00256661	17.8474	-1.61226	0.888649	0.203288	0.99045
YMR184W	ADD37	0.99313	0.00427716	17.8509	-1.61045	0.888649	0.203792	NaN
YDL125C	HNT1	0.993144	0.00397841	17.8573	-1.6072	0.888649	0.204894	1.0033
YPR084W	YPR084W	0.993148	0.00426149	17.8592	-1.60623	0.888649	0.205053	0.956
YBR296C	PHO89	0.993156	0.00384275	17.8626	-1.60451	0.888649	0.205194	1.02745
YML029W	USA1	0.993156	0.00338279	17.8627	-1.60445	0.888649	0.205194	1.04495
YHR126C	ANS1	0.993157	0.0029117	17.8633	-1.60412	0.888649	0.205194	1.0135
YHR125W	YHR125W	0.993171	0.00181616	17.8699	-1.60078	0.888649	0.206339	0.9901
YNR008W	LRO1	0.99318	0.0028857	17.8737	-1.59884	0.888649	0.206905	1.00425
YGL050W	TYW3	0.993191	0.00270962	17.8791	-1.59612	0.888649	0.207593	0.99375
YFL044C	OTU1	0.993193	0.00428203	17.8798	-1.59575	0.888649	0.207593	1.00775
YER106W	MAM1	0.993194	0.0027426	17.8804	-1.59543	0.888649	0.207593	1.008
YOR037W	CYC2	0.993198	0.00526053	17.8824	-1.59443	0.888649	0.207766	0.94855
YKL114C	APN1	0.993211	0.00251111	17.8881	-1.59152	0.888649	0.208745	1.01705
YBR028C	YPK3	0.993222	0.00428448	17.8932	-1.58892	0.888649	0.20932	0.9789
YMR234W	RNH1	0.993224	0.00531043	17.8942	-1.58844	0.888649	0.20932	1.00565
YGL152C	YGL152C	0.993224	0.00198365	17.8943	-1.58839	0.888649	0.20932	0.8935
YFL011W	HXT10	0.993229	0.00598985	17.8964	-1.58731	0.888649	0.209527	1.02575
YBR129C	OPY1	0.993251	0.0027855	17.9066	-1.58213	0.888649	0.211474	0.96165
YPL261C	YPL261C	0.993279	0.00203457	17.9198	-1.57547	0.888649	0.214023	0.73455
YBR244W	GPX2	0.993281	0.00283604	17.9207	-1.57498	0.888649	0.214023	1.02145
YIL084C	SDS3	0.993292	0.00234391	17.9257	-1.57246	0.888649	0.214852	0.87245
YKR050W	TRK2	0.993301	0.0039258	17.9296	-1.57051	0.888649	0.215335	1.0274
YDR290W	YDR290W	0.993304	0.00282836	17.9313	-1.56964	0.888649	0.215335	0.94145
YCL013W	YCL013W	0.993305	0.0037927	17.9314	-1.56958	0.888649	0.215335	1.0044
YLR063W	YLR063W	0.99333	0.00428222	17.9433	-1.56358	0.888649	0.217674	1.03105
YNL169C	PSD1	0.993337	0.00190726	17.9466	-1.56193	0.888649	0.218138	0.864
YOR248W	YOR248W	0.993342	0.0037866	17.9488	-1.56081	0.888649	0.218369	0.99455
YPR063C	YPR063C	0.993358	0.00460652	17.9562	-1.5571	0.888649	0.219664	0.99635
YJR069C	HAM1	0.993362	0.00298256	17.9583	-1.55605	0.888649	0.219664	0.98885
YMR313C	TGL3	0.993362	0.00419724	17.9583	-1.556	0.888649	0.219664	1.0003
YDR085C	AFR1	0.993365	0.00443174	17.9593	-1.5555	0.888649	0.219664	1.02365
YNL230C	ELA1	0.993375	0.00185534	17.964	-1.55315	0.888649	0.220435	1.009
YBR293W	VBA2	0.993384	0.00530793	17.9682	-1.55105	0.888649	0.22085	1.01975
YBL043W	ECM13	0.993384	0.00384089	17.9682	-1.55103	0.888649	0.22085	0.9962
YER075C	PTP3	0.993388	0.00310018	17.9703	-1.54996	0.888649	0.221065	0.962
YLR013W	GAT3	0.993396	0.0031956	17.9738	-1.5482	0.888649	0.221462	1.00895
YLR343W	GAS2	0.993397	0.00484868	17.9745	-1.54789	0.888649	0.221462	1.0217
YJR030C	YJR030C	0.993402	0.0027998	17.9769	-1.54664	0.888649	0.221755	0.98585
YLR324W	PEX30	0.993409	0.00371024	17.9798	-1.54518	0.888649	0.222138	1.012
YBL033C	RIB1	0.993423	0.0020095	17.9867	-1.54174	0.888649	0.223399	NaN
YNL233W	BNI4	0.993441	0.00345505	17.995	-1.53756	0.888649	0.224991	0.959
YHR108W	GGA2	0.99345	0.00217363	17.9994	-1.53536	0.888649	0.225707	0.9042
YAL035W	FUN12	0.993453	0.00479816	18.0008	-1.53468	0.888649	0.22575	NaN
YBR182C	SMP1	0.993458	0.00212748	18.0028	-1.53364	0.888649	0.225953	0.9788
YDR357C	CNL1	0.993465	0.0025042	18.006	-1.53206	0.888649	0.226398	0.9976
YFL041W	FET5	0.993469	0.0025237	18.0079	-1.53109	0.888649	0.226409	1.0161
YGL254W	FZF1	0.99347	0.00222564	18.0083	-1.53088	0.888649	0.226409	0.9927
YPL008W	CHL1	0.993493	0.0016428	18.0193	-1.5254	0.888649	0.228596	0.9701
YNR009W	NRM1	0.993499	0.00303666	18.022	-1.52404	0.888649	0.228619	0.98
YCL044C	MGR1	0.993504	0.00249286	18.0244	-1.52286	0.888649	0.228619	0.9935
YDR539W	FDC1	0.993504	0.00343008	18.0245	-1.52282	0.888649	0.228619	0.9879
YGR174C	CBP4	0.993505	0.00256719	18.0251	-1.52251	0.888649	0.228619	0.9664
YOR378W	YOR378W	0.993508	0.00522125	18.0263	-1.52189	0.888649	0.228619	0.9886
YMR243C	ZRC1	0.993508	0.00390306	18.0263	-1.52188	0.888649	0.228619	0.85325
YPL195W	APL5	0.993513	0.00323062	18.0286	-1.52075	0.888649	0.228819	1.0173
YDR411C	DFM1	0.993518	0.00302257	18.031	-1.51955	0.888649	0.228819	1.01
YDR350C	ATP22	0.993522	0.00299145	18.0327	-1.5187	0.888649	0.228819	NaN
YOR066W	MSA1	0.993522	0.00580172	18.0327	-1.51869	0.888649	0.228819	0.99515
YPR196W	YPR196W	0.993522	0.00368479	18.033	-1.51855	0.888649	0.228819	0.99995
YIL060W	YIL060W	0.993529	0.00284174	18.0359	-1.51707	0.888649	0.22915	1.009
YBL011W	SCT1	0.99353	0.00358685	18.0368	-1.51666	0.888649	0.22915	0.9756
YDR018C	YDR018C	0.993549	0.00333361	18.0454	-1.51236	0.888649	0.230476	1.01725
YIL015C-A	YIL015C-A	0.993551	0.00467409	18.0465	-1.51181	0.888649	0.230476	0.9704
YCL001W-A	YCL001W-A	0.993553	0.00506961	18.0472	-1.51145	0.888649	0.230476	1.0112
YJL169W	YJL169W	0.993553	0.00230122	18.0473	-1.51141	0.888649	0.230476	0.96975
YDR494W	RSM28	0.993559	0.00271575	18.0504	-1.50983	0.888649	0.230926	1.0172
YOR025W	HST3	0.993562	0.0026289	18.0516	-1.50924	0.888649	0.230933	0.9088
YKL016C	ATP7	0.993566	0.00323732	18.0537	-1.50821	0.888649	0.231142	NaN
YNL171C	YNL171C	0.993571	0.00260914	18.0558	-1.50715	0.888649	0.23136	0.834
YGR181W	TIM13	0.993595	0.00278731	18.0674	-1.50141	0.888649	0.233696	1.0315
YAL065C	YAL065C	0.993624	0.0047136	18.0807	-1.49476	0.888649	0.236286	1.0271
YHR048W	YHK8	0.993625	0.00238968	18.0816	-1.49434	0.888649	0.236286	1.0162
YMR086W	YMR086W	0.993627	0.00358421	18.0822	-1.494	0.888649	0.236286	1.0107
YMR126C	DLT1	0.993631	0.00456435	18.0843	-1.493	0.888649	0.236484	0.97775
YJL037W	IRC18	0.993634	0.00412608	18.0858	-1.49225	0.888649	0.236562	1.0242
YAL034C	FUN19	0.993637	0.00336328	18.0869	-1.49168	0.888649	0.236562	1.00355
YBL012C	YBL012C	0.993647	0.00422182	18.0918	-1.48928	0.888649	0.237401	NaN
YGL262W	YGL262W	0.993652	0.00351311	18.094	-1.48818	0.888649	0.237642	1.0243
YLR146C	SPE4	0.993668	0.0084588	18.1017	-1.48432	0.888649	0.239152	0.9868
YKL040C	NFU1	0.993684	0.00160864	18.1093	-1.48059	0.888649	0.240613	0.9739
YMR123W	PKR1	0.993688	0.00233288	18.1113	-1.47958	0.888649	0.240814	0.6951
YFR019W	FAB1	0.99371	0.00101353	18.1213	-1.47463	0.888649	0.242848	NaN
YLR102C	APC9	0.993719	0.00334116	18.1259	-1.47235	0.888649	0.243645	1.0191
YPR098C	YPR098C	0.993729	0.00268475	18.1306	-1.47004	0.888649	0.244204	1.0026
YLR190W	MMR1	0.993731	0.00347891	18.1317	-1.46951	0.888649	0.244204	0.7918
YKR105C	VBA5	0.993732	0.00311281	18.1318	-1.46944	0.888649	0.244204	1.0222
YER047C	SAP1	0.993741	0.00232398	18.1361	-1.46732	0.888649	0.244927	0.9702
YMR104C	YPK2	0.993744	0.00201778	18.1378	-1.46647	0.888649	0.245057	0.9951
YGL026C	TRP5	0.993759	0.0056421	18.1449	-1.46295	0.888649	0.246144	NaN
YJL192C	SOP4	0.993761	0.00176582	18.1458	-1.46255	0.888649	0.246144	1.0022
YDR502C	SAM2	0.993762	0.0024038	18.146	-1.46245	0.888649	0.246144	0.99395
YBR069C	TAT1	0.993766	0.0044216	18.148	-1.46142	0.888649	0.246359	1.0093
YLR077W	FMP25	0.993769	0.00431378	18.1497	-1.46062	0.888649	0.246468	1.00925
YOL051W	GAL11	0.993776	0.00372151	18.1528	-1.45909	0.888649	0.24687	NaN
YGR129W	SYF2	0.993778	0.00378015	18.1537	-1.45863	0.888649	0.24687	0.9997
YDL169C	UGX2	0.993788	0.00362012	18.1587	-1.45615	0.888649	0.247768	1.007
YML117W	NAB6	0.993815	0.00246433	18.1713	-1.44997	0.888649	0.250426	1.01675
YBR107C	IML3	0.993821	0.00243002	18.1744	-1.44843	0.888649	0.250885	0.9976
YCR088W	ABP1	0.993837	0.00185178	18.182	-1.4447	0.888649	0.252392	1.0011
YCL024W	KCC4	0.993841	0.00191011	18.1836	-1.4439	0.888649	0.252501	0.9787
YDR424C	DYN2	0.993845	0.00342737	18.1858	-1.44285	0.888649	0.252629	0.9952
YBR273C	UBX7	0.993847	0.00425802	18.1865	-1.4425	0.888649	0.252629	1.02075
YDL222C	FMP45	0.993852	0.00535767	18.189	-1.44124	0.888649	0.252961	0.99795
YCR075C	ERS1	0.993865	0.00183953	18.1952	-1.43819	0.888649	0.254146	1.06835
YMR190C	SGS1	0.993869	0.00240808	18.1972	-1.43722	0.888649	0.254344	0.8931
YOR090C	PTC5	0.993876	0.00440229	18.2006	-1.43554	0.888649	0.254874	1.02255
YPR071W	YPR071W	0.993883	0.00315479	18.204	-1.43387	0.888649	0.255237	1.00865
YNR064C	YNR064C	0.993887	0.00426536	18.2056	-1.43311	0.888649	0.255237	1.0233
YFL015C	YFL015C	0.993887	0.00307069	18.2056	-1.43309	0.888649	0.255237	1.02085
YML099C	ARG81	0.99389	0.0033661	18.2072	-1.43234	0.888649	0.255328	1.03885
YBL044W	YBL044W	0.993899	0.00361442	18.2113	-1.4303	0.888649	0.256037	NaN
YKL055C	OAR1	0.993902	0.00331476	18.213	-1.42951	0.888649	0.256146	0.8074
YBR185C	MBA1	0.993915	0.00373188	18.2192	-1.42647	0.888649	0.257337	0.9669
YPL134C	ODC1	0.993921	0.00602898	18.2219	-1.42513	0.888649	0.25771	1.02525
YFL055W	AGP3	0.993935	0.00435916	18.2289	-1.42171	0.888649	0.259095	1.02805
YPL051W	ARL3	0.993947	0.00389867	18.2347	-1.41885	0.888649	0.26021	0.9411
YMR304W	UBP15	0.993952	0.0057961	18.2367	-1.41787	0.888649	0.26041	0.9107
YGL020C	GET1	0.993957	0.00239755	18.2395	-1.41652	0.888649	0.260521	0.9313
YER004W	FMP52	0.993957	0.00359468	18.2395	-1.41652	0.888649	0.260521	1.003
YKL138C	MRPL31	0.993962	0.00181691	18.2418	-1.41541	0.888649	0.260754	NaN
YPR079W	MRL1	0.993964	0.00419196	18.2428	-1.41491	0.888649	0.260754	1.0049
YLR125W	YLR125W	0.993997	0.00309539	18.2585	-1.40726	0.888649	0.264167	1.033
YCL046W	YCL046W	0.993999	0.00187559	18.2597	-1.40668	0.888649	0.264167	1.0044
YCR107W	AAD3	0.994001	0.00210146	18.2606	-1.40625	0.888649	0.264167	1.02125
YFL043C	YFL043C	0.994006	0.00508528	18.263	-1.40506	0.888649	0.264474	0.9768
YOL047C	YOL047C	0.994025	0.00447074	18.2722	-1.4006	0.888649	0.26639	0.99925
YMR002W	MIC17	0.994032	0.00401772	18.2756	-1.39893	0.888649	0.26694	1.0224
YMR278W	PGM3	0.994038	0.00639076	18.2785	-1.39754	0.888649	0.267351	1.0318
YGR143W	SKN1	0.994059	0.00386326	18.2885	-1.39265	0.888649	0.2695	1.00765
YML054C	CYB2	0.994065	0.0036282	18.2913	-1.39132	0.888649	0.269879	1.0297
YDR161W	YDR161W	0.99407	0.0022602	18.2937	-1.39012	0.888649	0.270198	0.965
YBR295W	PCA1	0.994079	0.0040169	18.298	-1.38804	0.888649	0.270953	1.0074
YGL226W	MTC3	0.994085	0.00341596	18.3008	-1.38667	0.888649	0.271356	0.96565
YOR092W	ECM3	0.994091	0.00451632	18.3038	-1.38522	0.888649	0.271799	1.01245
YDR369C	XRS2	0.994119	0.00256236	18.3175	-1.37858	0.888649	0.274855	0.70945
YPL077C	YPL077C	0.994136	0.00216679	18.3257	-1.37464	0.888649	0.276381	NaN
YLR224W	YLR224W	0.994138	0.00391055	18.3267	-1.37414	0.888649	0.276381	1.02225
YBR240C	THI2	0.99414	0.00628459	18.3278	-1.37363	0.888649	0.276381	1.00795
YJL168C	SET2	0.994142	0.00303722	18.3284	-1.37331	0.888649	0.276381	0.92705
YDL019C	OSH2	0.994148	0.00251835	18.3314	-1.37186	0.888649	0.276827	1.0144
YLR240W	VPS34	0.994158	0.00150274	18.3363	-1.36951	0.888649	0.277736	NaN
YBL096C	YBL096C	0.994164	0.00464286	18.3391	-1.36813	0.888649	0.278149	0.99215
YBR171W	SEC66	0.994175	0.00465166	18.3445	-1.36556	0.888649	0.279174	0.8812
YGR234W	YHB1	0.994187	0.00399427	18.3505	-1.36262	0.888649	0.280384	1.02555
YNR071C	YNR071C	0.994192	0.00355421	18.3526	-1.36163	0.888649	0.280606	0.93285
YLR335W	NUP2	0.994195	0.00210644	18.3543	-1.36081	0.888649	0.280738	1.0206
YIR037W	HYR1	0.994213	0.00319153	18.3629	-1.35667	0.888649	0.282571	1.0042
YJR053W	BFA1	0.994233	0.00343685	18.3727	-1.35193	0.888649	0.284714	0.9694
YNL309W	STB1	0.994236	0.00624458	18.3741	-1.35127	0.888649	0.284714	0.99
YBR274W	CHK1	0.99424	0.00346801	18.3764	-1.35018	0.888649	0.284714	1.0037
YDR426C	YDR426C	0.994241	0.00409678	18.3768	-1.34994	0.888649	0.284714	0.9579
YBR046C	ZTA1	0.994245	0.00395253	18.3785	-1.34913	0.888649	0.284714	0.986
YHR152W	SPO12	0.994245	0.00262218	18.3785	-1.34913	0.888649	0.284714	1.01465
YDR263C	DIN7	0.994255	0.00224213	18.3834	-1.34677	0.888649	0.285643	1.026
YPR163C	TIF3	0.994265	0.00338255	18.3883	-1.34444	0.888649	0.286558	NaN
YPR200C	ARR2	0.994285	0.00327857	18.3979	-1.33984	0.888649	0.288656	1.02295
YHR198C	AIM18	0.994287	0.00210783	18.3993	-1.33917	0.888649	0.288712	0.97825
YKL140W	TGL1	0.994292	0.00215957	18.4013	-1.33819	0.888649	0.288931	1.0351
YGL141W	HUL5	0.994298	0.00311076	18.4046	-1.33661	0.888649	0.28946	1.0165
YDR535C	YDR535C	0.994313	0.00441142	18.4115	-1.33328	0.888649	0.290906	0.9882
YDR345C	HXT3	0.994323	0.0022865	18.4167	-1.3308	0.888649	0.29191	0.98595
YCL048W	SPS22	0.994341	0.00300312	18.4256	-1.32654	0.888649	0.293716	1.02285
YBR184W	YBR184W	0.994343	0.00382548	18.4262	-1.32624	0.888649	0.293716	1.0232
YJL119C	YJL119C	0.99435	0.00326356	18.4297	-1.3246	0.888649	0.294285	0.9943
YOR104W	PIN2	0.994357	0.00115905	18.4334	-1.32279	0.888649	0.294943	1.01455
YPR140W	TAZ1	0.994362	0.00207908	18.4356	-1.32175	0.888649	0.294984	1.01655
YKL096W	CWP1	0.994363	0.00177551	18.4365	-1.32136	0.888649	0.294984	1.0232
YBL054W	TOD6	0.994365	0.00455305	18.4371	-1.32103	0.888649	0.294984	1.03585
YKL123W	YKL123W	0.994374	0.0037012	18.4417	-1.31884	0.888649	0.29585	1.00155
YIL010W	DOT5	0.994393	0.00359897	18.4511	-1.31438	0.888649	0.297913	0.9959
YKL222C	YKL222C	0.9944	0.00485037	18.4543	-1.31282	0.888649	0.298243	0.99165
YJR005W	APL1	0.994401	0.00514411	18.4547	-1.31264	0.888649	0.298243	0.9916
YMR265C	YMR265C	0.994405	0.00406006	18.4568	-1.31164	0.888649	0.298477	1.0075
YOR022C	YOR022C	0.994415	0.00481396	18.4616	-1.30937	0.888649	0.299351	0.98925
YPL003W	ULA1	0.994417	0.00305519	18.4626	-1.30888	0.888649	0.299351	0.99985
YDR098C	GRX3	0.994432	0.00299938	18.4702	-1.30523	0.888649	0.300994	0.99935
YPR064W	YPR064W	0.994439	0.00240199	18.4736	-1.30362	0.888649	0.301241	0.9807
YDR379W	RGA2	0.99444	0.00190689	18.474	-1.30344	0.888649	0.301241	1.0491
YNR040W	YNR040W	0.994441	0.00310251	18.4747	-1.30309	0.888649	0.301241	1.0046
YGR279C	SCW4	0.994452	0.00447652	18.4799	-1.30065	0.888649	0.302249	1.01185
YKL070W	YKL070W	0.994459	0.00513078	18.4834	-1.29895	0.888649	0.302862	1.00855
YLR402W	YLR402W	0.994468	0.00279283	18.4879	-1.29681	0.888649	0.303707	0.78555
YDR294C	DPL1	0.994487	0.00245501	18.4972	-1.2924	0.888649	0.305775	0.98275
YOR113W	AZF1	0.994489	0.00178934	18.4984	-1.29185	0.888649	0.305775	0.97345
YKL116C	PRR1	0.994515	0.00347459	18.5111	-1.28582	0.888649	0.308475	1.00755
YMR209C	YMR209C	0.994515	0.0030312	18.5113	-1.28574	0.888649	0.308475	1.00555
YOR383C	FIT3	0.994526	0.00418284	18.5166	-1.28323	0.888649	0.309538	1.02365
YOR331C	YOR331C	0.994535	0.00417049	18.5212	-1.28102	0.888649	0.310285	NaN
YPL259C	APM1	0.994537	0.00407746	18.5219	-1.28071	0.888649	0.310285	0.9634
YBR064W	YBR064W	0.994539	0.00411241	18.523	-1.28018	0.888649	0.310285	1.00495
YBR050C	REG2	0.994542	0.00308596	18.5242	-1.27959	0.888649	0.310299	1.0199
YDR277C	MTH1	0.994567	0.00193035	18.537	-1.27355	0.888649	0.312971	0.97935
YER059W	PCL6	0.994568	0.00371343	18.5372	-1.27346	0.888649	0.312971	0.96385
YIL173W	VTH1	0.99457	0.00482413	18.5381	-1.27302	0.888649	0.312971	1.01795
YDR132C	YDR132C	0.994579	0.00212452	18.543	-1.27072	0.888649	0.313864	1.01955
YPR029C	APL4	0.994582	0.00381087	18.5445	-1.27002	0.888649	0.313864	1.00205
YDL154W	MSH5	0.994584	0.00262027	18.5451	-1.26972	0.888649	0.313864	0.97275
YKR075C	YKR075C	0.994606	0.00455257	18.5563	-1.26445	0.888649	0.316449	NaN
YPR004C	AIM45	0.99461	0.00258217	18.5581	-1.26357	0.888649	0.316628	1.0099
YBR150C	TBS1	0.994614	0.00323122	18.5601	-1.26262	0.888649	0.31684	0.9759
YPR039W	YPR039W	0.994618	0.0035972	18.5624	-1.26157	0.888649	0.31684	1.01505
YGL104C	VPS73	0.994619	0.00185927	18.5625	-1.26151	0.888649	0.31684	0.98925
YDR022C	CIS1	0.994623	0.00469389	18.5647	-1.26046	0.888649	0.317114	1.02995
YER114C	BOI2	0.994629	0.00358968	18.5676	-1.25911	0.888649	0.317118	1.00875
YDR218C	SPR28	0.99463	0.00342333	18.568	-1.25891	0.888649	0.317118	1.0019
YBR262C	AIM5	0.99463	0.00308022	18.5683	-1.25878	0.888649	0.317118	1.0189
YDR163W	CWC15	0.994651	0.00262711	18.5787	-1.25388	0.888649	0.319515	0.97155
YDR415C	YDR415C	0.994656	0.00394706	18.5809	-1.25282	0.888649	0.319795	1.02345
YGR225W	AMA1	0.994671	0.00383195	18.5887	-1.24916	0.888649	0.32152	0.9906
YKR094C	RPL40B	0.994686	0.00432324	18.596	-1.24572	0.888649	0.323121	0.8738
YOL080C	REX4	0.99469	0.00283439	18.5982	-1.24473	0.888649	0.323181	0.9819
YCR008W	SAT4	0.994694	0.00206999	18.6002	-1.24375	0.888649	0.323181	0.75745
YOR032C	HMS1	0.994696	0.00416647	18.6008	-1.24347	0.888649	0.323181	1.0201
YPR062W	FCY1	0.994696	0.00403073	18.601	-1.24339	0.888649	0.323181	1.0227
YKL046C	DCW1	0.994701	0.00312058	18.6034	-1.24228	0.888649	0.323205	0.99915
YGL249W	ZIP2	0.994701	0.00418109	18.6035	-1.24224	0.888649	0.323205	0.9885
YCR086W	CSM1	0.994724	0.00469153	18.615	-1.23683	0.888649	0.325916	0.91625
YOL106W	YOL106W	0.994727	0.00440459	18.6164	-1.23615	0.888649	0.325985	1.0193
YBR270C	BIT2	0.994739	0.00200126	18.6227	-1.23323	0.888649	0.32731	1.03475
YDR496C	PUF6	0.99475	0.00237847	18.628	-1.23071	0.888649	0.328414	0.85675
YDR453C	TSA2	0.994753	0.00384326	18.6296	-1.22999	0.888649	0.328507	1.01195
YDR109C	YDR109C	0.994767	0.00283913	18.6366	-1.22669	0.888649	0.33005	0.97995
YDR093W	DNF2	0.994773	0.00306814	18.6396	-1.22531	0.888649	0.330367	1.01795
YOR385W	YOR385W	0.994774	0.00584855	18.6402	-1.22502	0.888649	0.330367	1.0239
YGL148W	ARO2	0.994777	0.0030184	18.6415	-1.22441	0.888649	0.330401	0.9277
YPL025C	YPL025C	0.994789	0.00449627	18.6477	-1.2215	0.888649	0.331731	0.97765
YBR292C	YBR292C	0.994794	0.00549365	18.6502	-1.22034	0.888649	0.332072	0.9562
YLL026W	HSP104	0.994819	0.00278554	18.6626	-1.21454	0.888649	0.335048	1.01935
YMR122C	YMR122C	0.994834	0.0046251	18.6702	-1.21101	0.888649	0.336462	1.0143
YLR371W	ROM2	0.994837	0.00192468	18.6715	-1.21041	0.888649	0.336462	0.8802
YMR011W	HXT2	0.994837	0.00374893	18.6715	-1.2104	0.888649	0.336462	1.0182
YHR134W	WSS1	0.994844	0.00503348	18.6751	-1.20872	0.888649	0.3371	0.91265
YDR372C	VPS74	0.994853	0.00217095	18.6798	-1.20655	0.888649	0.338025	1.0305
YNL334C	SNO2	0.994877	0.00588028	18.6917	-1.20102	0.888649	0.34039	1.013
YDL051W	LHP1	0.994877	0.00527724	18.6917	-1.20101	0.888649	0.34039	1.03615
YMR177W	MMT1	0.994878	0.00407555	18.6922	-1.20076	0.888649	0.34039	1.03035
YGL094C	PAN2	0.994882	0.00351064	18.6942	-1.19986	0.888649	0.340589	1.0723
YBR059C	AKL1	0.994897	0.00325462	18.7021	-1.19616	0.888649	0.342352	0.957
YJL004C	SYS1	0.994901	0.00354812	18.7041	-1.19525	0.888649	0.342352	0.94185
YOR379C	YOR379C	0.994903	0.0027437	18.7048	-1.19493	0.888649	0.342352	1.0216
YLR109W	AHP1	0.994904	0.00509714	18.7055	-1.19458	0.888649	0.342352	1.0144
YEL047C	YEL047C	0.994908	0.00340467	18.7075	-1.19364	0.888649	0.342571	1.004
YPR012W	YPR012W	0.994916	0.00518003	18.7112	-1.19192	0.888649	0.343019	1.00735
YOR237W	HES1	0.994916	0.00197729	18.7116	-1.19176	0.888649	0.343019	1.01615
YKR015C	YKR015C	0.994921	0.00305856	18.7139	-1.19069	0.888649	0.343272	1.0223
YJR146W	YJR146W	0.994923	0.00327767	18.7151	-1.19016	0.888649	0.343272	1.001
YKR026C	GCN3	0.994927	0.00202186	18.717	-1.18926	0.888649	0.343272	1.0055
YJR135C	MCM22	0.994928	0.00317846	18.7173	-1.18911	0.888649	0.343272	1.03195
YOL113W	SKM1	0.994942	0.00314075	18.7246	-1.18574	0.888649	0.344896	1.01075
YPR125W	YLH47	0.994953	0.00304386	18.7304	-1.18304	0.888649	0.346139	1.02195
YMR110C	HFD1	0.994959	0.00362882	18.7334	-1.18164	0.888649	0.346631	1.0313
YHR037W	PUT2	0.994968	0.00246531	18.7379	-1.17956	0.888649	0.347017	0.96805
YLR137W	YLR137W	0.994969	0.00292591	18.7381	-1.17948	0.888649	0.347017	1.007
YNL104C	LEU4	0.99497	0.00476563	18.7388	-1.17915	0.888649	0.347017	1.0088
YJL178C	ATG27	0.994972	0.00226714	18.7396	-1.17877	0.888649	0.347017	1.0209
YIL146C	ATG32	0.99498	0.00247702	18.7441	-1.1767	0.888649	0.347895	1.0112
YFR022W	ROG3	0.994984	0.00576577	18.7459	-1.17588	0.888649	0.348055	1.0281
YPR133W-A	TOM5	0.994996	0.00421971	18.752	-1.17303	0.888649	0.349307	NaN
YMR036C	MIH1	0.994998	0.00362621	18.7529	-1.17262	0.888649	0.349307	1.0132
YDR445C	YDR445C	0.995002	0.00378403	18.7548	-1.17175	0.888649	0.349307	1.01065
YOL071W	EMI5	0.995003	0.00437564	18.7553	-1.17152	0.888649	0.349307	0.9809
YPL165C	SET6	0.995006	0.00356849	18.7568	-1.17082	0.888649	0.34939	1.0131
YML028W	TSA1	0.995009	0.00319897	18.7588	-1.16992	0.888649	0.349597	0.90635
YFL007W	BLM10	0.995019	0.00152744	18.7635	-1.16773	0.888649	0.350548	0.92335
YIL034C	CAP2	0.995026	0.00297746	18.7673	-1.166	0.888649	0.351193	0.99385
YER153C	PET122	0.995028	0.00216431	18.7683	-1.16553	0.888649	0.351193	0.83435
YOR071C	NRT1	0.995037	0.00394691	18.7729	-1.16339	0.888649	0.352118	1.0157
YBL055C	YBL055C	0.995046	0.00385563	18.7773	-1.16136	0.888649	0.352981	1.0035
YJL177W	RPL17B	0.995049	0.00431092	18.7789	-1.16063	0.888649	0.353091	0.93925
YER119C	AVT6	0.995055	0.00282006	18.7819	-1.15927	0.888649	0.353563	1.0096
YDR244W	PEX5	0.995058	0.0039345	18.7833	-1.15863	0.888649	0.353619	0.8315
YER103W	SSA4	0.995088	0.00254437	18.7986	-1.15156	0.888649	0.357442	NaN
YIL059C	YIL059C	0.995099	0.00206078	18.8042	-1.14899	0.888649	0.358361	1.00515
YER118C	SHO1	0.995099	0.00343724	18.8044	-1.1489	0.888649	0.358361	0.99385
YCR073C	SSK22	0.995103	0.00304603	18.8062	-1.14809	0.888649	0.358517	1.02275
YER062C	HOR2	0.995107	0.00379789	18.8083	-1.14712	0.888649	0.358762	1.0099
YLR154C	RNH203	0.995115	0.00182143	18.8125	-1.14516	0.888649	0.359595	0.969
YOR144C	ELG1	0.995119	0.00364439	18.8148	-1.14411	0.888649	0.35978	0.98065
YHR109W	CTM1	0.995121	0.00144407	18.8156	-1.14375	0.888649	0.35978	0.9852
YIR036C	IRC24	0.995127	0.00640951	18.8185	-1.1424	0.888649	0.360252	1.0033
YPL121C	MEI5	0.99514	0.00345612	18.8254	-1.13926	0.888649	0.361153	1.02985
YCL012W	YCL012W	0.995141	0.00282713	18.8259	-1.13905	0.888649	0.361153	1.0117
YDR089W	YDR089W	0.995142	0.00356836	18.8265	-1.13876	0.888649	0.361153	1.00795
YAL018C	YAL018C	0.995146	0.00545048	18.8285	-1.13786	0.888649	0.361153	0.98965
YDR338C	YDR338C	0.995149	0.00196365	18.8301	-1.13709	0.888649	0.361153	0.9934
YLR191W	PEX13	0.995152	0.00177184	18.8315	-1.13648	0.888649	0.361153	0.9017
YMR098C	ATP25	0.995153	0.00187614	18.832	-1.13622	0.888649	0.361153	NaN
YFL040W	YFL040W	0.995153	0.001653	18.8322	-1.13617	0.888649	0.361153	1.00905
YDR384C	ATO3	0.995154	0.00454125	18.8326	-1.13595	0.888649	0.361153	0.9905
YGR247W	CPD1	0.995158	0.00332104	18.8346	-1.13503	0.888649	0.36123	1.0152
YDR293C	SSD1	0.995159	0.00222394	18.8353	-1.13473	0.888649	0.36123	0.87975
YPL168W	YPL168W	0.995165	0.00379098	18.838	-1.13349	0.888649	0.361638	0.9819
YOR355W	GDS1	0.995169	0.00581293	18.8403	-1.13243	0.888649	0.361944	0.9071
YGL232W	TAN1	0.995172	0.00326709	18.8417	-1.1318	0.888649	0.361995	1.01785
YNL034W	YNL034W	0.995176	0.0034208	18.844	-1.13074	0.888649	0.362297	1.00005
YDR178W	SDH4	0.995179	0.00207653	18.8453	-1.13017	0.888649	0.362316	0.9886
YBR100W	YBR100W	0.995185	0.00330923	18.8481	-1.12887	0.888649	0.362763	0.9202
YNL123W	NMA111	0.995207	0.00140535	18.8595	-1.12364	0.888649	0.365534	1.00875
YDR538W	PAD1	0.995221	0.00346794	18.867	-1.12022	0.888649	0.367245	1.03325
YNL326C	PFA3	0.995236	0.00553246	18.8747	-1.11674	0.888649	0.368999	0.95
YKL047W	YKL047W	0.995258	0.00252962	18.8858	-1.11166	0.888649	0.371715	1.0172
YKL053W	YKL053W	0.995263	0.00117414	18.8885	-1.11042	0.888649	0.372129	0.987
YKL106W	AAT1	0.995274	0.00342685	18.8943	-1.10778	0.888649	0.373156	0.9718
YJR133W	XPT1	0.995275	0.00542981	18.8947	-1.10762	0.888649	0.373156	0.98405
YBR250W	SPO23	0.995315	0.00326723	18.9152	-1.0983	0.888649	0.378292	1.03635
YHL035C	VMR1	0.995316	0.00307963	18.9158	-1.09802	0.888649	0.378292	0.9981
YDL197C	ASF2	0.995333	0.00270232	18.9243	-1.09415	0.888649	0.380312	1.00775
YGL208W	SIP2	0.995339	0.0024416	18.9276	-1.09264	0.888649	0.380897	0.9933
YPL112C	PEX25	0.995347	0.00215941	18.9315	-1.09087	0.888649	0.38164	0.96245
YJL024C	APS3	0.995351	0.00364315	18.9336	-1.08995	0.888649	0.38187	0.9583
YNL225C	CNM67	0.995354	0.00193591	18.9351	-1.08924	0.888649	0.381971	NaN
YIL087C	AIM19	0.995358	0.00536823	18.9377	-1.08808	0.888649	0.382238	1.04265
YJL131C	AIM23	0.995362	0.00237258	18.9393	-1.08737	0.888649	0.382238	1.002
YMR206W	YMR206W	0.995362	0.00341831	18.9397	-1.08715	0.888649	0.382238	1.0063
YLR090W	XDJ1	0.995371	0.00530515	18.9443	-1.08509	0.888649	0.383164	1.00035
YOR165W	SEY1	0.995375	0.00249026	18.9462	-1.08422	0.888649	0.383363	0.99265
YJL070C	YJL070C	0.995383	0.00253145	18.9503	-1.08237	0.888649	0.384097	1.02495
YDR006C	SOK1	0.995385	0.00277514	18.9513	-1.08192	0.888649	0.384097	0.98115
YDR533C	HSP31	0.995387	0.00313365	18.9527	-1.08128	0.888649	0.384153	1.001
YBR024W	SCO2	0.995393	0.00175785	18.9558	-1.07989	0.888649	0.384509	1.0333
YIR007W	YIR007W	0.995395	0.00279281	18.9564	-1.07961	0.888649	0.384509	0.99795
YHR184W	SSP1	0.9954	0.00223722	18.9591	-1.07839	0.888649	0.384867	0.99225
YDR072C	IPT1	0.995404	0.00337714	18.961	-1.07751	0.888649	0.384867	1.0038
YER149C	PEA2	0.995407	0.00277926	18.9627	-1.07675	0.888649	0.384867	0.92065
YDR391C	YDR391C	0.99541	0.0040315	18.9643	-1.07606	0.888649	0.384867	0.95865
YLR438W	CAR2	0.995411	0.00352227	18.9647	-1.07587	0.888649	0.384867	1.0079
YLR097C	HRT3	0.995411	0.00468927	18.965	-1.07575	0.888649	0.384867	1.0323
YDL190C	UFD2	0.995421	0.00464637	18.9702	-1.07336	0.888649	0.38599	0.92345
YGR003W	CUL3	0.995424	0.00350247	18.9718	-1.07266	0.888649	0.38609	0.9881
YMR306W	FKS3	0.995434	0.00482551	18.9768	-1.07039	0.888649	0.387144	1.0049
YJL217W	REE1	0.99544	0.00333679	18.98	-1.06896	0.888649	0.387687	0.9864
YDL227C	HO	0.995445	0.00419807	18.9824	-1.06786	0.888649	0.388025	0.999
YDR501W	PLM2	0.995453	0.00174686	18.9867	-1.06593	0.888649	0.388876	1.01695
YDR015C	YDR015C	0.995459	0.00339168	18.9901	-1.06442	0.888649	0.389468	1.0198
YKL211C	TRP3	0.995469	0.00304055	18.995	-1.06221	0.888649	0.390495	0.9814
YLL016W	SDC25	0.995481	0.00284171	19.0013	-1.05937	0.888649	0.391828	1.02975
YBR132C	AGP2	0.995483	0.00247567	19.0022	-1.05895	0.888649	0.391828	0.9992
YDR220C	YDR220C	0.995492	0.00287822	19.0068	-1.0569	0.888649	0.39276	0.9991
YJL146W	IDS2	0.995503	0.00273477	19.0128	-1.05419	0.888649	0.394098	1.0126
YGR034W	RPL26B	0.995507	0.00103422	19.015	-1.05319	0.888649	0.394377	0.89465
YHL041W	YHL041W	0.995515	0.00454844	19.0191	-1.05133	0.888649	0.395189	0.9794
YJR043C	POL32	0.995521	0.00405269	19.0224	-1.04987	0.888649	0.395758	0.8936
YLR081W	GAL2	0.995533	0.00535074	19.0284	-1.04718	0.888649	0.396492	1.0774
YNL291C	MID1	0.995535	0.00614314	19.0294	-1.04671	0.888649	0.396492	0.974
YJL077C	ICS3	0.995535	0.00392702	19.0296	-1.04664	0.888649	0.396492	1.01875
YBR149W	ARA1	0.995536	0.00159467	19.0299	-1.04651	0.888649	0.396492	1.02425
YOR084W	LPX1	0.995539	0.00405838	19.0318	-1.04566	0.888649	0.396683	1.01995
YML123C	PHO84	0.995544	0.00388296	19.0341	-1.04463	0.888649	0.396985	0.97135
YGL164C	YRB30	0.99557	0.00173333	19.0478	-1.0385	0.888649	0.400451	1.0422
YKR055W	RHO4	0.995587	0.00409011	19.0565	-1.0346	0.888649	0.401896	1.02835
YDR233C	RTN1	0.995588	0.00192325	19.0571	-1.03432	0.888649	0.401896	1.018
YIR039C	YPS6	0.995589	0.00231364	19.0575	-1.03412	0.888649	0.401896	1.0164
YGL217C	YGL217C	0.995589	0.00283329	19.0579	-1.03395	0.888649	0.401896	0.97505
YKL179C	COY1	0.995591	0.00540583	19.059	-1.03346	0.888649	0.401896	0.93085
YOL090W	MSH2	0.995609	0.00437304	19.0682	-1.02936	0.888649	0.404048	0.94125
YCL001W	RER1	0.995611	0.0032079	19.0691	-1.02893	0.888649	0.404048	0.99155
YBL006C	LDB7	0.995617	0.00378451	19.0721	-1.02759	0.888649	0.404504	NaN
YGL177W	YGL177W	0.995619	0.00181625	19.0732	-1.02712	0.888649	0.404504	1.04205
YKR073C	YKR073C	0.995632	0.00364082	19.08	-1.02408	0.888649	0.404893	NaN
YOR201C	MRM1	0.995634	0.00210544	19.0814	-1.02345	0.888649	0.404893	NaN
YPL108W	YPL108W	0.995634	0.00300066	19.0815	-1.02341	0.888649	0.404893	1.0056
YDR222W	YDR222W	0.995637	0.00327735	19.0828	-1.02283	0.888649	0.404893	1.0206
YHR043C	DOG2	0.995639	0.00361597	19.084	-1.02231	0.888649	0.404893	1.0091
YJR056C	YJR056C	0.995639	0.00205672	19.0842	-1.02221	0.888649	0.404893	NaN
YMR182C	RGM1	0.99564	0.00239921	19.0845	-1.02209	0.888649	0.404893	0.97225
YDR216W	ADR1	0.995641	0.00295978	19.0851	-1.02179	0.888649	0.404893	1.0264
YMR283C	RIT1	0.995642	0.0061062	19.0855	-1.02161	0.888649	0.404893	1.00725
YGR286C	BIO2	0.995651	0.00323422	19.0901	-1.01957	0.888649	0.40583	0.984
YLR188W	MDL1	0.995653	0.00172996	19.0916	-1.01893	0.888649	0.405891	1.0048
YLR258W	GSY2	0.995669	0.00207122	19.0997	-1.01529	0.888649	0.407832	1.0401
YOR164C	GET4	0.995685	0.00283838	19.1084	-1.01144	0.888649	0.409912	0.9746
YLR454W	FMP27	0.995691	0.00404741	19.1112	-1.01018	0.888649	0.410363	1.0647
YGL139W	FLC3	0.995696	0.00202968	19.1141	-1.00891	0.888649	0.410823	1.0118
YPL164C	MLH3	0.995705	0.00282513	19.1186	-1.00688	0.888649	0.411618	1.0141
YGR053C	YGR053C	0.995706	0.00341675	19.1194	-1.00656	0.888649	0.411618	0.9896
YCR048W	ARE1	0.995717	0.0014126	19.1249	-1.00411	0.888649	0.412419	0.97265
YDL134C-A	YDL134C-A	0.995718	0.00375642	19.1258	-1.00371	0.888649	0.412419	0.9927
YOR094W	ARF3	0.995719	0.00455938	19.1259	-1.00366	0.888649	0.412419	1.02645
YJL201W	ECM25	0.995723	0.00183447	19.1281	-1.00267	0.888649	0.412706	1.01075
YMR132C	JLP2	0.995734	0.00445739	19.1341	-1	0.888649	0.413751	1.0247
YKL077W	YKL077W	0.995735	0.00186498	19.1343	-0.999926	0.888649	0.413751	1.02935
YOL119C	MCH4	0.99574	0.00313288	19.1369	-0.998744	0.888649	0.413983	0.97485
YGL180W	ATG1	0.995741	0.00353589	19.1375	-0.998477	0.888649	0.413983	0.9683
YOR044W	IRC23	0.995745	0.00383125	19.1396	-0.997566	0.888649	0.414217	1.01645
YLR220W	CCC1	0.995765	0.00211178	19.1505	-0.992722	0.888649	0.416938	1.01185
YPR195C	YPR195C	0.995772	0.00325877	19.1543	-0.991044	0.888649	0.417548	1.0301
YOR059C	YOR059C	0.995774	0.0056207	19.1551	-0.990676	0.888649	0.417548	1.02165
YDL194W	SNF3	0.995781	0.00391934	19.1589	-0.988997	0.888649	0.41827	0.9841
YDR451C	YHP1	0.995796	0.00288131	19.1668	-0.985521	0.888649	0.420134	1.00325
YER116C	SLX8	0.9958	0.0038003	19.1689	-0.984596	0.888649	0.420377	0.8413
YHR181W	SVP26	0.995805	0.00264944	19.1714	-0.983475	0.888649	0.420746	1.00275
YKR017C	YKR017C	0.995812	0.00326219	19.1753	-0.981757	0.888649	0.421365	1.01865
YOR296W	YOR296W	0.995813	0.00561923	19.1761	-0.98142	0.888649	0.421365	0.9816
YBR090C-A	YBR090C-A	0.995847	0.00231158	19.1936	-0.973661	0.888649	0.425973	1.0158
YLL046C	RNP1	0.995863	0.00452137	19.2025	-0.969746	0.888649	0.428137	0.98105
YGL216W	KIP3	0.995875	0.00323532	19.209	-0.966881	0.888649	0.428942	0.98505
YPL263C	KEL3	0.995877	0.0033302	19.2096	-0.966625	0.888649	0.428942	0.99645
YLR123C	YLR123C	0.995877	0.00357261	19.21	-0.966441	0.888649	0.428942	1.0166
YFR024C-A	LSB3	0.99588	0.00457356	19.2115	-0.965798	0.888649	0.428942	1.02255
YPR129W	SCD6	0.99588	0.00239505	19.2115	-0.965779	0.888649	0.428942	0.99915
YPL250C	ICY2	0.995897	0.00246561	19.2203	-0.961915	0.888649	0.431058	0.993
YLR133W	CKI1	0.995899	0.00225969	19.2215	-0.961405	0.888649	0.431058	1.02435
YLR064W	PER33	0.995905	0.00443577	19.2248	-0.959954	0.888649	0.431643	0.98825
YDR363W-A	SEM1	0.995923	0.00275693	19.2342	-0.955804	0.888649	0.433971	0.96
YMR103C	YMR103C	0.995927	0.0051377	19.2363	-0.954885	0.888649	0.434214	1.03195
YGR292W	MAL12	0.995941	0.00323757	19.2439	-0.951544	0.888649	0.436025	0.99605
YKR056W	TRM2	0.995966	0.00342986	19.2571	-0.945762	0.888649	0.439248	1.00625
YMR111C	YMR111C	0.995967	0.00330368	19.2577	-0.945492	0.888649	0.439248	1.03615
YKL079W	SMY1	0.995978	0.0030919	19.2636	-0.942904	0.888649	0.440579	1.0276
YPR158W	CUR1	0.995985	0.00177813	19.2678	-0.941097	0.888649	0.441402	1.0068
YKL157W	APE2	0.995999	0.00183415	19.2751	-0.937904	0.888649	0.442873	0.9997
YKL113C	RAD27	0.996	0.00177839	19.2754	-0.937754	0.888649	0.442873	0.8169
YGR232W	NAS6	0.996006	0.00405343	19.2785	-0.936391	0.888649	0.443408	0.9989
YOR376W	YOR376W	0.996008	0.00414274	19.28	-0.935751	0.888649	0.44347	1.00355
YFL054C	YFL054C	0.996015	0.00186636	19.2835	-0.934208	0.888649	0.443836	0.9484
YGL248W	PDE1	0.996015	0.00177304	19.2838	-0.934101	0.888649	0.443836	1.01075
YJL060W	BNA3	0.996018	0.00511205	19.2852	-0.933485	0.888649	0.443883	1.01265
YGR203W	YCH1	0.996029	0.00374975	19.291	-0.930917	0.888649	0.444605	0.9982
YOR273C	TPO4	0.996032	0.00342943	19.2926	-0.930245	0.888649	0.444605	0.95915
YMR042W	ARG80	0.996032	0.00210581	19.2928	-0.93015	0.888649	0.444605	1.032
YPL074W	YTA6	0.996034	0.00282342	19.2938	-0.929709	0.888649	0.444605	1.0376
YLL032C	YLL032C	0.996034	0.00377199	19.2939	-0.92966	0.888649	0.444605	1.02295
YJL049W	YJL049W	0.996048	0.00362448	19.3011	-0.926508	0.888649	0.445973	1.00195
YNL231C	PDR16	0.996048	0.00238289	19.3012	-0.926481	0.888649	0.445973	1
YPR040W	TIP41	0.996055	0.00383519	19.305	-0.92485	0.888649	0.44655	0.98885
YLR237W	THI7	0.996056	0.0025269	19.3057	-0.924513	0.888649	0.44655	0.9505
YOL111C	MDY2	0.996059	0.00581202	19.3074	-0.923787	0.888649	0.446669	0.999
YDR096W	GIS1	0.996072	0.001877	19.314	-0.920901	0.888649	0.448203	1.0475
YKR088C	TVP38	0.996085	0.00421844	19.3211	-0.917836	0.888649	0.449858	1.0287
YNL003C	PET8	0.996089	0.00115835	19.3232	-0.916914	0.888649	0.450106	0.8268
YNR027W	BUD17	0.996093	0.00468237	19.3256	-0.915871	0.888649	0.450435	1.0163
YCR049C	YCR049C	0.996112	0.00378505	19.3359	-0.911389	0.888649	0.452691	1.0178
YFL004W	VTC2	0.996112	0.00200275	19.336	-0.911352	0.888649	0.452691	1.01995
YPL086C	ELP3	0.996119	0.00183411	19.3396	-0.909764	0.888649	0.453379	0.77805
YIL141W	YIL141W	0.996133	0.00457134	19.347	-0.906567	0.888649	0.454672	1.0135
YDL144C	YDL144C	0.996134	0.00332454	19.3478	-0.906208	0.888649	0.454672	0.98255
YBR116C	YBR116C	0.996136	0.0036301	19.3488	-0.905789	0.888649	0.454672	1.00675
YDR505C	PSP1	0.996137	0.00268843	19.3494	-0.905495	0.888649	0.454672	0.99925
YLR072W	YLR072W	0.996139	0.00531758	19.3504	-0.905084	0.888649	0.454672	1.0143
YKR023W	YKR023W	0.996143	0.00352298	19.3527	-0.904091	0.888649	0.454969	0.99445
YGR078C	PAC10	0.996147	0.00229841	19.3546	-0.903244	0.888649	0.455169	0.966
YER057C	HMF1	0.996151	0.00383921	19.3568	-0.902292	0.888649	0.455439	1.001
YHR093W	AHT1	0.996158	0.00418986	19.3604	-0.900726	0.888649	0.456006	1.00885
YMR155W	YMR155W	0.996159	0.00653031	19.3613	-0.900347	0.888649	0.456006	1.0354
YGR164W	YGR164W	0.996163	0.00342948	19.3635	-0.899409	0.888649	0.456266	0.99535
YOR166C	SWT1	0.996176	0.00230841	19.3705	-0.896359	0.888649	0.457681	1.0263
YKL187C	YKL187C	0.996177	0.00373066	19.3709	-0.896182	0.888649	0.457681	1.0275
YBR216C	YBP1	0.99618	0.0032818	19.3725	-0.895519	0.888649	0.45776	0.9658
YOR027W	STI1	0.996185	0.00466079	19.3752	-0.894317	0.888649	0.457958	1.01
YPL145C	KES1	0.996186	0.00423406	19.3757	-0.894136	0.888649	0.457958	0.99855
YMR199W	CLN1	0.996189	0.00452633	19.3775	-0.893353	0.888649	0.458116	1.0054
YCR007C	YCR007C	0.996193	0.00300424	19.3794	-0.892531	0.888649	0.458302	0.99085
YJL193W	YJL193W	0.996197	0.00346031	19.3817	-0.891517	0.888649	0.458613	0.99995
YEL063C	CAN1	0.996206	0.0021353	19.3864	-0.889486	0.888649	0.45953	NaN
YBL072C	RPS8A	0.996208	0.00217192	19.3874	-0.889046	0.888649	0.45953	0.7437
YJR111C	YJR111C	0.996214	0.00464931	19.3907	-0.887622	0.888649	0.460114	1.042
YGL230C	YGL230C	0.996223	0.0027973	19.396	-0.885347	0.888649	0.461124	0.9773
YPR052C	NHP6A	0.996228	0.00358296	19.3987	-0.88418	0.888649	0.461124	1.0255
YFR033C	QCR6	0.996229	0.0022494	19.399	-0.884028	0.888649	0.461124	0.9975
YLR405W	DUS4	0.996229	0.00276442	19.3993	-0.883929	0.888649	0.461124	1.01465
YDL233W	YDL233W	0.996238	0.00575819	19.404	-0.881875	0.888649	0.462125	1.01145
YDR386W	MUS81	0.996243	0.00305055	19.4065	-0.88082	0.888649	0.462376	0.95545
YMR192W	GYL1	0.996247	0.00452671	19.4088	-0.879799	0.888649	0.462376	1.008
YPL227C	ALG5	0.996248	0.00234228	19.4096	-0.879487	0.888649	0.462376	1.0075
YMR170C	ALD2	0.996249	0.00430646	19.4099	-0.879334	0.888649	0.462376	1.0426
YKR092C	SRP40	0.996252	0.00347233	19.4115	-0.878666	0.888649	0.462461	0.8819
YDR152W	GIR2	0.996261	0.00259149	19.4162	-0.876621	0.888649	0.463456	0.9928
YOL099C	YOL099C	0.996272	0.00331758	19.4224	-0.87397	0.888649	0.464854	1.02615
YOR359W	VTS1	0.996279	0.00462248	19.4264	-0.872212	0.888649	0.465309	0.903
YMR169C	ALD3	0.996279	0.00251899	19.4265	-0.872203	0.888649	0.465309	1.0195
YAL015C	NTG1	0.9963	0.00441431	19.4375	-0.86746	0.888649	0.468097	1.0257
YDL189W	RBS1	0.996311	0.00318194	19.4438	-0.864761	0.888649	0.469533	1.00895
YML027W	YOX1	0.996316	0.00314849	19.4465	-0.863575	0.888649	0.469962	0.99275
YNL142W	MEP2	0.99632	0.00214824	19.4484	-0.862778	0.888649	0.470132	1.01975
YML047C	PRM6	0.996324	0.00211556	19.4509	-0.861703	0.888649	0.470488	0.961
YDR465C	RMT2	0.996333	0.00334985	19.4558	-0.85958	0.888649	0.471542	1.0136
YNL176C	YNL176C	0.996337	0.00294955	19.4579	-0.858702	0.888649	0.471767	1.014
YOR086C	TCB1	0.996344	0.00410994	19.4617	-0.857064	0.888649	0.472499	0.9872
YDL123W	SNA4	0.996349	0.00357753	19.4642	-0.855992	0.888649	0.472853	1.00585
YHR046C	INM1	0.996356	0.00279908	19.468	-0.85435	0.888649	0.473588	0.9993
YMR109W	MYO5	0.99636	0.00457524	19.4707	-0.853203	0.888649	0.473688	1.00655
YDR019C	GCV1	0.996362	0.00422807	19.4718	-0.852726	0.888649	0.473688	1.01115
YNL100W	AIM37	0.996363	0.00396166	19.4722	-0.852577	0.888649	0.473688	0.96355
YOL126C	MDH2	0.996388	0.00310148	19.4856	-0.846801	0.888649	0.477188	1.0052
YGR139W	YGR139W	0.9964	0.00378208	19.4921	-0.84404	0.888649	0.478329	1.00235
YKL127W	PGM1	0.996401	0.00217266	19.4931	-0.843595	0.888649	0.478329	0.99335
YMR247C	RKR1	0.996402	0.00508033	19.4937	-0.843367	0.888649	0.478329	0.9892
YAL014C	SYN8	0.996404	0.00545264	19.4947	-0.842932	0.888649	0.478329	1.03975
YDL011C	YDL011C	0.996408	0.00191475	19.4968	-0.842008	0.888649	0.478586	1.00325
YHR033W	YHR033W	0.996411	0.00229014	19.4984	-0.841332	0.888649	0.478676	0.9485
YOR039W	CKB2	0.996415	0.00420185	19.5006	-0.840393	0.888649	0.478943	0.7503
YKR035W-A	DID2	0.996421	0.00515427	19.5038	-0.839017	0.888649	0.479101	0.9579
YOR284W	HUA2	0.996422	0.00332672	19.5043	-0.838808	0.888649	0.479101	0.99285
YOR245C	DGA1	0.996423	0.00284208	19.505	-0.838535	0.888649	0.479101	0.9971
YER091C-A	YER091C-A	0.996433	0.00478858	19.5107	-0.836107	0.888649	0.480366	1.00865
YLR108C	YLR108C	0.99644	0.00429173	19.5142	-0.834587	0.888649	0.480828	1.0341
YNL022C	YNL022C	0.996442	0.0039234	19.5154	-0.834082	0.888649	0.480828	1.00855
YJR126C	VPS70	0.996443	0.0027842	19.5161	-0.833787	0.888649	0.480828	0.9726
YJR108W	ABM1	0.996446	0.00438769	19.5173	-0.833257	0.888649	0.480828	0.985
YBL039C	URA7	0.996451	0.00308097	19.5203	-0.832	0.888649	0.481309	0.94315
YIR044C	YIR044C	0.996455	0.00273573	19.5225	-0.831055	0.888649	0.481566	1.007
YDR287W	INM2	0.996457	0.00522292	19.5237	-0.830538	0.888649	0.481566	0.99645
YOR349W	CIN1	0.996461	0.00573379	19.5261	-0.829511	0.888649	0.481892	1.03095
YOL103W	ITR2	0.996468	0.00744746	19.5299	-0.827911	0.888649	0.482357	1.0091
YCR073W-A	SOL2	0.99647	0.00381191	19.531	-0.827454	0.888649	0.482357	1.01705
YKL043W	PHD1	0.996471	0.00172469	19.5315	-0.8272	0.888649	0.482357	0.99745
YKL128C	PMU1	0.996476	0.0053879	19.5341	-0.826103	0.888649	0.482529	1.00395
YML100W-A	YML100W-A	0.996479	0.00261355	19.5358	-0.825382	0.888649	0.482529	1.03255
YAL068C	PAU8	0.996484	0.00511391	19.5384	-0.824285	0.888649	0.482529	1.00115
YHR103W	SBE22	0.996485	0.00249935	19.5392	-0.823928	0.888649	0.482529	0.98865
YJR037W	YJR037W	0.996488	0.00312164	19.5405	-0.823388	0.888649	0.482529	1.0346
YBL007C	SLA1	0.996489	0.00476809	19.5412	-0.823097	0.888649	0.482529	0.78155
YPL272C	YPL272C	0.996492	0.0023693	19.5427	-0.822433	0.888649	0.482529	1.009
YML055W	SPC2	0.996494	0.00346718	19.544	-0.821878	0.888649	0.482529	1.0029
YER044C-A	MEI4	0.996497	0.00253171	19.5456	-0.821232	0.888649	0.482529	1.006
YCL011C	GBP2	0.996499	0.00367756	19.5466	-0.820777	0.888649	0.482529	1.02095
YNL208W	YNL208W	0.996499	0.00148907	19.5468	-0.820691	0.888649	0.482529	0.99
YML050W	AIM32	0.996501	0.00328251	19.5478	-0.820286	0.888649	0.482529	0.98105
YCL045C	EMC1	0.996504	0.00380448	19.5497	-0.819455	0.888649	0.482529	1.01375
YBR137W	YBR137W	0.996505	0.00296911	19.5499	-0.81941	0.888649	0.482529	1.0185
YMR097C	MTG1	0.996507	0.00320682	19.5511	-0.81889	0.888649	0.482529	NaN
YDL215C	GDH2	0.99651	0.00318564	19.553	-0.818053	0.888649	0.48273	0.99735
YOR252W	TMA16	0.996513	0.00264718	19.5543	-0.8175	0.888649	0.482742	1.0298
YKR077W	MSA2	0.996517	0.00512786	19.5565	-0.816599	0.888649	0.482987	1.0414
YBL101C	ECM21	0.996521	0.00310879	19.559	-0.815503	0.888649	0.483016	0.99165
YGR142W	BTN2	0.996521	0.0020894	19.5591	-0.815486	0.888649	0.483016	0.99705
YDR300C	PRO1	0.996532	0.00441302	19.5651	-0.812921	0.888649	0.483508	NaN
YBR105C	VID24	0.996534	0.00258425	19.5659	-0.812579	0.888649	0.483508	0.96885
YOL125W	TRM13	0.996534	0.00218636	19.566	-0.812539	0.888649	0.483508	NaN
YDR409W	SIZ1	0.996537	0.00313893	19.5679	-0.811728	0.888649	0.483508	1.0134
YOR111W	YOR111W	0.996538	0.00566838	19.5681	-0.811654	0.888649	0.483508	1.0128
YNL068C	FKH2	0.996538	0.00341613	19.5684	-0.811546	0.888649	0.483508	1.0019
YMR060C	SAM37	0.996541	0.00332911	19.5697	-0.810975	0.888649	0.483533	0.8946
YJL027C	YJL027C	0.996548	0.00251326	19.5737	-0.809305	0.888649	0.48429	1.02175
YML107C	PML39	0.996552	0.00313554	19.5761	-0.808246	0.888649	0.48464	0.9986
YMR173W-A	YMR173W-A	0.996558	0.00345835	19.5794	-0.806876	0.888649	0.485197	1.02465
YMR145C	NDE1	0.996562	0.00548019	19.5814	-0.806	0.888649	0.485426	1.0172
YGL257C	MNT2	0.996572	0.00353408	19.5873	-0.803534	0.888649	0.486714	1.00795
YHR050W	SMF2	0.996575	0.00168252	19.5886	-0.802987	0.888649	0.486723	0.99935
YPL147W	PXA1	0.996581	0.00236155	19.592	-0.801531	0.888649	0.487339	1.01895
YMR127C	SAS2	0.996585	0.00447985	19.5945	-0.800462	0.888649	0.487696	1.0105
YDR130C	FIN1	0.996589	0.00175924	19.5965	-0.799611	0.888649	0.487909	1.0103
YGR162W	TIF4631	0.996597	0.00791307	19.6007	-0.797853	0.888649	0.488726	NaN
YPL176C	TRE1	0.996608	0.00201797	19.6069	-0.795223	0.888649	0.490127	0.99385
YLR093C	NYV1	0.996615	0.00575394	19.6107	-0.793629	0.888649	0.490836	1.0033
YLR377C	FBP1	0.996631	0.00205008	19.6197	-0.789824	0.888649	0.493026	1.002
YKR043C	YKR043C	0.996635	0.00263842	19.622	-0.788851	0.888649	0.49332	1.0352
YNR015W	SMM1	0.996644	0.00306983	19.6273	-0.786634	0.888649	0.494449	0.99595
YPL183C	RTT10	0.996674	0.00510084	19.6435	-0.779784	0.888649	0.498453	0.98665
YPR185W	ATG13	0.996674	0.00471176	19.6439	-0.779608	0.888649	0.498453	0.9686
YGL082W	YGL082W	0.996679	0.00387939	19.6465	-0.778536	0.888649	0.498814	1.02705
YMR099C	YMR099C	0.996688	0.00420706	19.6515	-0.776428	0.888649	0.499801	0.9895
YPL056C	LCL1	0.99669	0.00271382	19.6525	-0.776001	0.888649	0.499801	1.0072
YIL085C	KTR7	0.996698	0.0020433	19.6573	-0.773984	0.888649	0.5008	1.00875
YDR143C	SAN1	0.996708	0.0030087	19.6624	-0.771837	0.888649	0.501126	1.03055
YKR069W	MET1	0.996709	0.00375243	19.6632	-0.771514	0.888649	0.501126	1.01425
YOR384W	FRE5	0.996709	0.00523526	19.6634	-0.771434	0.888649	0.501126	1.01465
YNR025C	YNR025C	0.99671	0.00437767	19.6635	-0.771358	0.888649	0.501126	1.0064
YGL176C	YGL176C	0.996717	0.00199287	19.6675	-0.769693	0.888649	0.501664	1.02435
YKL221W	MCH2	0.996718	0.00412921	19.668	-0.76949	0.888649	0.501664	1.0033
YKL066W	YKL066W	0.996734	0.00170182	19.6772	-0.765632	0.888649	0.503907	0.98845
YPL099C	AIM43	0.996747	0.00294951	19.6845	-0.762537	0.888649	0.505637	1.0007
YLR150W	STM1	0.996751	0.00183159	19.6864	-0.761748	0.888649	0.505808	0.9277
YNL087W	TCB2	0.996755	0.00408314	19.6891	-0.760636	0.888649	0.506061	0.9827
YDR313C	PIB1	0.996757	0.00220337	19.6899	-0.760302	0.888649	0.506061	1.0289
YAL004W	YAL004W	0.996762	0.00695444	19.6929	-0.759043	0.888649	0.50655	0.9974
YKR010C	TOF2	0.996765	0.00278938	19.6945	-0.758369	0.888649	0.506644	1.0192
YEL066W	HPA3	0.99677	0.0039451	19.6972	-0.757221	0.888649	0.507058	0.964
YLR309C	IMH1	0.996774	0.00275318	19.6997	-0.756177	0.888649	0.507402	0.9895
YMR167W	MLH1	0.996781	0.0035286	19.7037	-0.754533	0.888649	0.50799	0.9281
YDL022W	GPD1	0.996783	0.0024469	19.7044	-0.754236	0.888649	0.50799	NaN
YEL037C	RAD23	0.996788	0.00339889	19.7075	-0.752914	0.888649	0.508067	1.013
YER186C	YER186C	0.996792	0.00384247	19.7096	-0.752053	0.888649	0.508067	1.00845
YJL112W	MDV1	0.996795	0.00455516	19.7114	-0.751307	0.888649	0.508067	1.0047
YHL002W	HSE1	0.996796	0.00378369	19.7117	-0.751162	0.888649	0.508067	0.9971
YJR115W	YJR115W	0.996796	0.00488056	19.7121	-0.751017	0.888649	0.508067	1.008
YDR036C	EHD3	0.996797	0.00390846	19.7126	-0.750784	0.888649	0.508067	1.0195
YHR146W	CRP1	0.996799	0.00145506	19.7136	-0.750379	0.888649	0.508067	1.00785
YDR135C	YCF1	0.996802	0.00270153	19.7151	-0.749731	0.888649	0.508145	1.00675
YLR199C	PBA1	0.996808	0.00199256	19.7184	-0.748358	0.888649	0.508711	1.0031
YGR196C	FYV8	0.996812	0.00256638	19.7207	-0.74742	0.888649	0.508984	1.031
YIR032C	DAL3	0.996815	0.00264143	19.7223	-0.746738	0.888649	0.509084	1.0177
YMR273C	ZDS1	0.996825	0.00478006	19.7283	-0.744247	0.888649	0.510224	1.02055
YMR171C	EAR1	0.996826	0.00321685	19.7289	-0.743982	0.888649	0.510224	1.0204
YKR080W	MTD1	0.99683	0.00539427	19.731	-0.743107	0.888649	0.510455	1.0191
YFR021W	ATG18	0.996836	0.00562882	19.7343	-0.741733	0.888649	0.510809	0.96765
YMR179W	SPT21	0.996837	0.00522839	19.7349	-0.741488	0.888649	0.510809	0.844
YJL047C	RTT101	0.996839	0.00479416	19.7361	-0.740982	0.888649	0.510809	0.93205
YIL136W	OM45	0.996844	0.00289275	19.7387	-0.739902	0.888649	0.511179	1.03285
YLR080W	EMP46	0.996862	0.00424304	19.7489	-0.735628	0.888649	0.512425	0.9958
YMR065W	KAR5	0.996862	0.00384048	19.749	-0.73559	0.888649	0.512425	0.99345
YNL035C	YNL035C	0.996862	0.00343332	19.7492	-0.735522	0.888649	0.512425	0.9946
YNL013C	YNL013C	0.996863	0.00280347	19.7494	-0.735425	0.888649	0.512425	0.9944
YJR099W	YUH1	0.996867	0.00353583	19.7515	-0.734563	0.888649	0.512425	1.02355
YBL008W	HIR1	0.996867	0.00436243	19.752	-0.73435	0.888649	0.512425	0.96535
YBR210W	ERV15	0.996868	0.00277963	19.752	-0.734328	0.888649	0.512425	0.98885
YJR031C	GEA1	0.996883	0.00546884	19.7605	-0.730813	0.888649	0.514439	0.99085
YJR110W	YMR1	0.996891	0.00394749	19.7651	-0.728876	0.888649	0.515388	1.0026
YAL028W	FRT2	0.996899	0.00299225	19.7699	-0.726911	0.888649	0.516357	0.98475
YNL299W	TRF5	0.996926	0.00388876	19.7849	-0.720687	0.888649	0.520216	0.971
YOL020W	TAT2	0.996946	0.00442423	19.7965	-0.715874	0.888649	0.522911	1.01425
YOL079W	YOL079W	0.996947	0.00545176	19.797	-0.715656	0.888649	0.522911	0.9777
YMR258C	ROY1	0.996952	0.00420817	19.8	-0.714419	0.888649	0.523388	1.0182
YML096W	YML096W	0.996959	0.00462727	19.8035	-0.712974	0.888649	0.523899	0.97755
YOR047C	STD1	0.99696	0.00688549	19.8044	-0.712598	0.888649	0.523899	1.0494
YPL216W	YPL216W	0.996969	0.00329203	19.8093	-0.710541	0.888649	0.524936	0.98125
YAR031W	PRM9	0.996975	0.0041978	19.8127	-0.70913	0.888649	0.525422	0.997
YAL037W	YAL037W	0.996977	0.00333381	19.8138	-0.708674	0.888649	0.525422	0.9966
YPR118W	MRI1	0.996979	0.00351656	19.8149	-0.708219	0.888649	0.525422	0.9742
YJR153W	PGU1	0.996982	0.00316836	19.8169	-0.707416	0.888649	0.525605	1.02965
YGR266W	YGR266W	0.996993	0.00302852	19.823	-0.704891	0.888649	0.526961	1.05035
YDL149W	ATG9	0.997001	0.00370596	19.8274	-0.703063	0.888649	0.527428	1.00945
YPL186C	UIP4	0.997002	0.00358446	19.8283	-0.702708	0.888649	0.527428	1.0835
YKL008C	LAC1	0.997003	0.00344272	19.8285	-0.7026	0.888649	0.527428	1.038
YMR224C	MRE11	0.997006	0.0032888	19.8305	-0.70178	0.888649	0.527621	0.6125
YKR082W	NUP133	0.997009	0.00350088	19.832	-0.701142	0.888649	0.527691	0.7801
YDR252W	BTT1	0.997012	0.00307286	19.8335	-0.700559	0.888649	0.527724	1.0219
YHL037C	YHL037C	0.997018	0.00315294	19.8373	-0.698986	0.888649	0.528432	0.9922
YGR001C	YGR001C	0.997022	0.00323024	19.8396	-0.698004	0.888649	0.528736	0.99685
YLL014W	EMC6	0.997036	0.00536207	19.8472	-0.694902	0.888649	0.530157	1.0033
YOR172W	YRM1	0.997036	0.00179228	19.8473	-0.69485	0.888649	0.530157	1.01245
YKR065C	PAM17	0.997044	0.00372833	19.8522	-0.692845	0.888649	0.530764	0.92985
YPR106W	ISR1	0.997046	0.00286768	19.8529	-0.692527	0.888649	0.530764	0.98465
YPR028W	YOP1	0.997047	0.0046121	19.8533	-0.692353	0.888649	0.530764	1.02875
YGR136W	LSB1	0.997055	0.00336825	19.8583	-0.690322	0.888649	0.531785	1.02245
YKL068W	NUP100	0.997059	0.00239476	19.8602	-0.689513	0.888649	0.531972	0.9688
YGR033C	TIM21	0.997062	0.00285371	19.8623	-0.688675	0.888649	0.532178	1.01565
YPR155C	NCA2	0.997069	0.00328611	19.8663	-0.687009	0.888649	0.53295	0.96755
YOR220W	RCN2	0.997075	0.00158128	19.8694	-0.685756	0.888649	0.53322	0.9702
YGR096W	TPC1	0.997078	0.0020134	19.8713	-0.684969	0.888649	0.53322	1.03005
YGL012W	ERG4	0.997079	0.00326197	19.8718	-0.684734	0.888649	0.53322	NaN
YHR139C	SPS100	0.997081	0.00249443	19.8732	-0.684173	0.888649	0.53322	1.02965
YLL015W	BPT1	0.997082	0.00408247	19.8738	-0.683939	0.888649	0.53322	1.0126
YOR170W	YOR170W	0.997085	0.00332024	19.8752	-0.68335	0.888649	0.533258	1.02415
YLR120C	YPS1	0.997095	0.00498286	19.881	-0.680989	0.888649	0.534221	1.0126
YGR007W	ECT1	0.9971	0.00173782	19.8837	-0.679875	0.888649	0.534221	0.9835
YMR017W	SPO20	0.9971	0.0048135	19.8838	-0.679815	0.888649	0.534221	1.01235
YJL171C	YJL171C	0.9971	0.00243157	19.8838	-0.6798	0.888649	0.534221	1.02785
YOR365C	YOR365C	0.997108	0.00613295	19.8881	-0.678052	0.888649	0.535048	0.99305
YOR339C	UBC11	0.997112	0.0035489	19.8909	-0.676914	0.888649	0.53546	1.01005
YGR121C	MEP1	0.997122	0.00263271	19.8965	-0.674581	0.888649	0.536378	1.02845
YCR005C	CIT2	0.997124	0.00495937	19.8973	-0.674263	0.888649	0.536378	1.0456
YBR164C	ARL1	0.997125	0.00226112	19.8981	-0.673965	0.888649	0.536378	0.9522
YLR122C	YLR122C	0.997134	0.00397404	19.9029	-0.671972	0.888649	0.537373	1.0145
YGL140C	YGL140C	0.997137	0.00304082	19.9047	-0.671229	0.888649	0.537515	1.03355
YDR210W	YDR210W	0.997145	0.00432414	19.9097	-0.669168	0.888649	0.53821	1.03105
YPR014C	YPR014C	0.997146	0.0025544	19.9098	-0.669141	0.888649	0.53821	0.97055
YLR016C	PML1	0.997154	0.0051503	19.9144	-0.667263	0.888649	0.538983	1.00985
YKR085C	MRPL20	0.997155	0.00480147	19.9152	-0.66694	0.888649	0.538983	NaN
YGL153W	PEX14	0.997165	0.00215904	19.9209	-0.664617	0.888649	0.540204	0.8802
YBR195C	MSI1	0.99717	0.00412834	19.924	-0.663314	0.888649	0.540728	0.92345
YHR138C	YHR138C	0.997173	0.00226201	19.9257	-0.662618	0.888649	0.540839	1.01555
YCL064C	CHA1	0.997181	0.00330444	19.9299	-0.660901	0.888649	0.541646	1.04365
YNL020C	ARK1	0.997186	0.00409751	19.9328	-0.659745	0.888649	0.5419	1.0334
YOR124C	UBP2	0.99719	0.00120472	19.935	-0.658838	0.888649	0.5419	0.9735
YOL057W	YOL057W	0.99719	0.00332547	19.935	-0.658831	0.888649	0.5419	0.99705
YNL318C	HXT14	0.997195	0.00403662	19.9381	-0.657558	0.888649	0.5419	1.004
YPL058C	PDR12	0.997196	0.00182615	19.9386	-0.657372	0.888649	0.5419	1.0432
YDR074W	TPS2	0.997196	0.00643592	19.9387	-0.657326	0.888649	0.5419	0.6787
YKR014C	YPT52	0.997206	0.0019466	19.9446	-0.65492	0.888649	0.542947	1.00855
YJL211C	YJL211C	0.997207	0.00215326	19.945	-0.654723	0.888649	0.542947	0.881
YOL107W	YOL107W	0.99721	0.0033955	19.9467	-0.654036	0.888649	0.543052	1.02475
YML131W	YML131W	0.997213	0.00388079	19.9486	-0.65328	0.888649	0.543204	1.02215
YGL181W	GTS1	0.997221	0.00239306	19.9532	-0.651387	0.888649	0.544131	1.0203
YOR293W	RPS10A	0.997225	0.00468575	19.9555	-0.650447	0.888649	0.544408	0.74435
YBL059W	YBL059W	0.997235	0.00323389	19.9612	-0.648147	0.888649	0.545613	0.9863
YOR088W	YOR088W	0.997238	0.00531255	19.9626	-0.64756	0.888649	0.54565	0.992
YNR034W	SOL1	0.997242	0.00419367	19.9649	-0.646616	0.888649	0.545929	0.99595
YLR444C	YLR444C	0.997248	0.00404238	19.9684	-0.645212	0.888649	0.546524	0.9956
YGL147C	RPL9A	0.997255	0.0037305	19.9725	-0.643534	0.888649	0.547304	0.83495
YJR075W	HOC1	0.997259	0.00628712	19.9747	-0.642613	0.888649	0.547569	0.9807
YOR360C	PDE2	0.997277	0.00482334	19.9854	-0.638292	0.888649	0.550157	1.051
YDR399W	HPT1	0.99728	0.00363137	19.9869	-0.637646	0.888649	0.550233	0.9788
YPL133C	RDS2	0.997283	0.00288626	19.989	-0.636818	0.888649	0.550372	0.98375
YOR099W	KTR1	0.997286	0.00208266	19.9902	-0.636325	0.888649	0.550372	0.9915
YDL177C	YDL177C	0.997288	0.00326273	19.9914	-0.63584	0.888649	0.550372	1.0096
YJL218W	YJL218W	0.997294	0.00154096	19.9953	-0.63426	0.888649	0.551087	1.027
YMR056C	AAC1	0.997297	0.00129622	19.997	-0.633556	0.888649	0.551202	1.037
YKL044W	YKL044W	0.997307	0.00208698	20.0026	-0.631275	0.888649	0.552397	1.01415
YLR034C	SMF3	0.997321	0.00412762	20.0104	-0.628136	0.888649	0.55353	0.97535
YDL106C	PHO2	0.997321	0.00344736	20.0105	-0.628057	0.888649	0.55353	1.01505
YER045C	ACA1	0.997323	0.00329956	20.0117	-0.627603	0.888649	0.55353	1.02855
YKL155C	RSM22	0.997324	0.00205935	20.0126	-0.627229	0.888649	0.55353	NaN
YLR404W	FLD1	0.997326	0.00166995	20.0133	-0.626945	0.888649	0.55353	0.95595
YPR138C	MEP3	0.997334	0.0039504	20.0184	-0.62487	0.888649	0.554584	0.99445
YER096W	SHC1	0.99734	0.00416084	20.0216	-0.623565	0.888649	0.555111	1.00965
YKR034W	DAL80	0.997344	0.00302433	20.0238	-0.622667	0.888649	0.555359	1.0117
YIR035C	YIR035C	0.997347	0.00363104	20.0256	-0.62195	0.888649	0.555484	1.016
YMR163C	INP2	0.997351	0.00240084	20.0281	-0.620928	0.888649	0.555817	0.9226
YJL020C	BBC1	0.997386	0.00553862	20.0483	-0.612748	0.888649	0.560936	1.00685
YJL151C	SNA3	0.99739	0.00143507	20.0506	-0.611835	0.888649	0.560936	0.9884
YMR233W	TRI1	0.997392	0.00541707	20.0518	-0.611346	0.888649	0.560936	0.99615
YGL051W	MST27	0.997396	0.00207768	20.0543	-0.610332	0.888649	0.560936	1.0106
YFL032W	YFL032W	0.997397	0.00389066	20.0545	-0.61027	0.888649	0.560936	0.9904
YKR021W	ALY1	0.997399	0.0035261	20.056	-0.609666	0.888649	0.560936	1.02125
YFR035C	YFR035C	0.997399	0.00293681	20.056	-0.609663	0.888649	0.560936	1.0082
YPL009C	TAE2	0.997402	0.00334274	20.0578	-0.608922	0.888649	0.560936	1.00335
YJR001W	AVT1	0.997404	0.00420591	20.0585	-0.608637	0.888649	0.560936	0.9996
YGR193C	PDX1	0.997407	0.00324087	20.0606	-0.607786	0.888649	0.560959	1.00215
YPR078C	YPR078C	0.997408	0.00295715	20.0613	-0.607532	0.888649	0.560959	1.0168
YDR223W	CRF1	0.997438	0.00373227	20.0783	-0.600642	0.888649	0.565318	1.00865
YLR392C	ART10	0.997443	0.00325245	20.0811	-0.599509	0.888649	0.565727	0.9794
YPR154W	PIN3	0.997455	0.00256579	20.0886	-0.596517	0.888649	0.567188	1.03105
YPR031W	NTO1	0.997456	0.00182887	20.0891	-0.596309	0.888649	0.567188	1.00885
YCR021C	HSP30	0.997463	0.00316781	20.0928	-0.594817	0.888649	0.567268	1.0517
YOR243C	PUS7	0.997463	0.00214117	20.093	-0.594717	0.888649	0.567268	0.96805
YPR124W	CTR1	0.997464	0.0036271	20.0935	-0.594519	0.888649	0.567268	0.933
YBR034C	HMT1	0.997466	0.00480231	20.0947	-0.594045	0.888649	0.567268	0.961
YJL068C	YJL068C	0.99747	0.00352064	20.0969	-0.593175	0.888649	0.567497	0.99855
YAL061W	BDH2	0.997474	0.0025789	20.0995	-0.592124	0.888649	0.56785	1.02315
YOR140W	SFL1	0.997482	0.00380017	20.1039	-0.590333	0.888649	0.568475	0.8752
YMR164C	MSS11	0.997483	0.00399936	20.1044	-0.59014	0.888649	0.568475	1.0043
YOR093C	YOR093C	0.997489	0.00564678	20.1079	-0.588745	0.888649	0.569065	1.0035
YPR153W	YPR153W	0.997497	0.00394146	20.1127	-0.58681	0.888649	0.570025	0.9832
YMR073C	IRC21	0.997512	0.00302972	20.1215	-0.583296	0.888649	0.572071	1.011
YGR268C	HUA1	0.99752	0.00571655	20.126	-0.581471	0.888649	0.572438	0.9972
YML035C	AMD1	0.997523	0.00498677	20.1278	-0.580766	0.888649	0.572438	1.0342
YBR283C	SSH1	0.997523	0.00392755	20.1281	-0.580645	0.888649	0.572438	0.96945
YLR460C	YLR460C	0.997527	0.00343745	20.1302	-0.579804	0.888649	0.572438	1.0206
YGR080W	TWF1	0.997527	0.00179305	20.1303	-0.579767	0.888649	0.572438	0.98225
YBR242W	YBR242W	0.997528	0.00453521	20.1308	-0.579537	0.888649	0.572438	1.02025
YER162C	RAD4	0.997534	0.00276804	20.1346	-0.578022	0.888649	0.57311	0.9048
YDR380W	ARO10	0.997547	0.00465762	20.1418	-0.575148	0.888649	0.574716	1.0284
YDR059C	UBC5	0.997556	0.00377425	20.1476	-0.572826	0.888649	0.575654	1.0202
YMR082C	YMR082C	0.997557	0.00308738	20.1479	-0.572684	0.888649	0.575654	NaN
YNR072W	HXT17	0.997561	0.00433996	20.1501	-0.571809	0.888649	0.575654	0.985
YMR202W	ERG2	0.997562	0.00435666	20.1506	-0.571632	0.888649	0.575654	0.58355
YMR178W	YMR178W	0.997585	0.00475908	20.1641	-0.566239	0.888649	0.578945	1.0142
YPR117W	YPR117W	0.997587	0.0023366	20.1652	-0.565772	0.888649	0.578945	0.88865
YLR024C	UBR2	0.997604	0.00322306	20.1756	-0.561622	0.888649	0.581434	0.98315
YJR058C	APS2	0.997609	0.00259474	20.1785	-0.560463	0.888649	0.581449	0.9919
YER039C	HVG1	0.99761	0.00483249	20.179	-0.56028	0.888649	0.581449	1.005
YFR015C	GSY1	0.997611	0.00306699	20.1797	-0.559981	0.888649	0.581449	1.0021
YJR033C	RAV1	0.997621	0.00428994	20.1853	-0.55777	0.888649	0.582601	0.9249
YGR019W	UGA1	0.99763	0.00280833	20.191	-0.555483	0.888649	0.583806	0.9908
YPL224C	MMT2	0.997636	0.00268492	20.1941	-0.554258	0.888649	0.583933	1.0172
YGL136C	MRM2	0.997636	0.00375873	20.1942	-0.554219	0.888649	0.583933	0.987
YPL092W	SSU1	0.997644	0.00357644	20.1988	-0.552371	0.888649	0.584538	1.0141
YAL020C	ATS1	0.997644	0.00396892	20.1991	-0.552261	0.888649	0.584538	0.9418
YDR476C	YDR476C	0.997648	0.0029871	20.2013	-0.551379	0.888649	0.584743	1.00435
YCR011C	ADP1	0.99765	0.00289714	20.2025	-0.550884	0.888649	0.584743	1.0409
YGR067C	YGR067C	0.997653	0.00238832	20.2046	-0.550086	0.888649	0.584921	1.02615
YHR110W	ERP5	0.997665	0.0024791	20.2112	-0.547433	0.888649	0.586377	0.9944
YPL199C	YPL199C	0.99767	0.00404696	20.2144	-0.546154	0.888649	0.586887	0.9989
YDL243C	AAD4	0.997674	0.0032212	20.2169	-0.545164	0.888649	0.587197	0.84605
YPL116W	HOS3	0.99768	0.00346422	20.22	-0.543925	0.888649	0.587239	1.02405
YDL038C	YDL038C	0.997681	0.00367621	20.2209	-0.543591	0.888649	0.587239	1.01965
YDL202W	MRPL11	0.997682	0.00277094	20.2212	-0.543482	0.888649	0.587239	NaN
YDR400W	URH1	0.997694	0.00357807	20.2285	-0.540569	0.888649	0.588874	1.0111
YPR026W	ATH1	0.997699	0.0034998	20.2311	-0.539521	0.888649	0.589225	1.0075
YIL120W	QDR1	0.997706	0.00256176	20.2354	-0.537821	0.888649	0.589996	1.0402
YGR287C	IMA1	0.99771	0.0045741	20.2377	-0.536913	0.888649	0.589996	1.0251
YJR150C	DAN1	0.99771	0.00354944	20.238	-0.53678	0.888649	0.589996	1.0091
YBR183W	YPC1	0.997716	0.00398291	20.2417	-0.535327	0.888649	0.590268	1.03015
YIL100W	YIL100W	0.997717	0.00274498	20.2418	-0.535304	0.888649	0.590268	0.985
YOR307C	SLY41	0.997722	0.00460608	20.2449	-0.534069	0.888649	0.590511	1.02005
YPL014W	YPL014W	0.997723	0.00356805	20.2454	-0.533871	0.888649	0.590511	1.03045
YJR091C	JSN1	0.997726	0.00394574	20.2473	-0.533123	0.888649	0.590655	1.00125
YCR077C	PAT1	0.997731	0.00478439	20.2503	-0.531915	0.888649	0.591114	0.87985
YPL052W	OAZ1	0.997744	0.00308251	20.2581	-0.528828	0.888649	0.592868	1.0041
YLR322W	VPS65	0.997748	0.00208115	20.2603	-0.527956	0.888649	0.593079	NaN
YOL147C	PEX11	0.99775	0.0036077	20.2616	-0.52744	0.888649	0.593079	1.0148
YER066C-A	YER066C-A	0.997754	0.00303413	20.264	-0.526475	0.888649	0.593179	1.001
YLR408C	BLS1	0.997756	0.00224981	20.2652	-0.526023	0.888649	0.593179	1.0013
YIL134W	FLX1	0.997758	0.00264326	20.2661	-0.525674	0.888649	0.593179	0.73345
YDR318W	MCM21	0.997764	0.00185147	20.2696	-0.524259	0.888649	0.593558	0.98815
YLR177W	YLR177W	0.997765	0.00414496	20.2705	-0.523901	0.888649	0.593558	1.0014
YKL212W	SAC1	0.997767	0.00132105	20.2716	-0.523503	0.888649	0.593558	0.80405
YNL212W	VID27	0.997785	0.00146466	20.2821	-0.519331	0.888649	0.595819	0.995
YJL117W	PHO86	0.997785	0.00482063	20.2826	-0.519135	0.888649	0.595819	0.8823
YOL082W	ATG19	0.997789	0.00327169	20.2846	-0.518337	0.888649	0.595996	1.0168
YOL162W	YOL162W	0.9978	0.00402655	20.2911	-0.51577	0.888649	0.597391	1.00815
YOR192C	THI72	0.997806	0.00139683	20.2946	-0.514394	0.888649	0.597652	1.01095
YOR112W	CEX1	0.997807	0.00204346	20.2955	-0.514031	0.888649	0.597652	1.0059
YBR016W	YBR016W	0.997808	0.00329164	20.2962	-0.513767	0.888649	0.597652	0.99705
YJL084C	ALY2	0.997811	0.00459864	20.2978	-0.513126	0.888649	0.597719	1.0201
YER135C	YER135C	0.997814	0.0038215	20.2996	-0.512436	0.888649	0.597719	0.9878
YBL003C	HTA2	0.997817	0.0040702	20.3015	-0.511697	0.888649	0.597719	1.00465
YPL039W	YPL039W	0.997818	0.00287672	20.3019	-0.511507	0.888649	0.597719	1.01625
YMR196W	YMR196W	0.997829	0.00424213	20.3084	-0.508959	0.888649	0.599099	1.0091
YMR250W	GAD1	0.997832	0.00564494	20.31	-0.508332	0.888649	0.599158	1.0156
YBR052C	RFS1	0.997839	0.00262055	20.3144	-0.506585	0.888649	0.599987	1.0072
YNL223W	ATG4	0.997847	0.00366464	20.3191	-0.504748	0.888649	0.600879	0.983
YKL091C	YKL091C	0.997857	0.00255365	20.3251	-0.502391	0.888649	0.602127	1.034
YDR003W	RCR2	0.997875	0.00426941	20.336	-0.498117	0.888649	0.604599	1.0067
YPL265W	DIP5	0.997877	0.00283661	20.337	-0.497717	0.888649	0.604599	1.0401
YGR134W	CAF130	0.997886	0.00357453	20.3422	-0.495648	0.888649	0.60545	0.97505
YJL164C	TPK1	0.997887	0.00637876	20.3429	-0.495396	0.888649	0.60545	0.94715
YDL219W	DTD1	0.997905	0.00430699	20.3539	-0.491069	0.888649	0.608058	1.001
YJL100W	LSB6	0.997928	0.00395413	20.3678	-0.485619	0.888649	0.611324	1.0177
YBR275C	RIF1	0.997931	0.00144988	20.3695	-0.484961	0.888649	0.611324	0.9932
YDL059C	RAD59	0.997932	0.00207532	20.3702	-0.484704	0.888649	0.611324	1.00825
YLR354C	TAL1	0.997937	0.00233943	20.3728	-0.483671	0.888649	0.611426	1.02675
YMR302C	YME2	0.997939	0.00502453	20.3741	-0.483154	0.888649	0.611426	1.022
YKR067W	GPT2	0.99794	0.00359205	20.3747	-0.482921	0.888649	0.611426	1.02615
YNL175C	NOP13	0.99795	0.0032382	20.3808	-0.48055	0.888649	0.612535	0.989
YPL115C	BEM3	0.997953	0.00318173	20.3828	-0.47976	0.888649	0.612535	0.97345
YMR275C	BUL1	0.997954	0.00400606	20.383	-0.479677	0.888649	0.612535	0.902
YDR026C	YDR026C	0.997962	0.00364921	20.3878	-0.477812	0.888649	0.613447	1.00155
YER113C	TMN3	0.997976	0.00220342	20.3966	-0.474377	0.888649	0.615441	0.97915
YNR029C	YNR029C	0.997984	0.0033499	20.4009	-0.472694	0.888649	0.616226	0.93755
YML018C	YML018C	0.99799	0.00376224	20.4049	-0.47113	0.888649	0.616929	1.02785
YJL055W	YJL055W	0.997995	0.00365396	20.4075	-0.470108	0.888649	0.617258	1.0342
YER170W	ADK2	0.998	0.00460469	20.4107	-0.468869	0.888649	0.617568	1.00225
YMR305C	SCW10	0.998001	0.00499022	20.4115	-0.468565	0.888649	0.617568	1.0231
YMR092C	AIP1	0.998009	0.0059044	20.4161	-0.466772	0.888649	0.618409	0.9959
YDL218W	YDL218W	0.998013	0.0041694	20.4188	-0.465711	0.888649	0.618409	1.0168
YAL062W	GDH3	0.998013	0.00424942	20.4188	-0.465707	0.888649	0.618409	1.01025
YLR427W	MAG2	0.998017	0.00200397	20.4208	-0.464905	0.888649	0.618585	0.9796
YIL006W	YIA6	0.998031	0.00237714	20.4293	-0.461615	0.888649	0.620221	0.971
YGL114W	YGL114W	0.998032	0.00370155	20.4297	-0.46144	0.888649	0.620221	1.00405
YAR002W	NUP60	0.998035	0.0047872	20.4319	-0.460598	0.888649	0.620425	0.94795
YKL076C	PSY1	0.998047	0.00350987	20.4392	-0.457762	0.888649	0.621266	0.93145
YDR245W	MNN10	0.99805	0.00247413	20.4409	-0.457088	0.888649	0.621266	0.73645
YDR402C	DIT2	0.998051	0.00351612	20.4413	-0.456933	0.888649	0.621266	0.9778
YLR455W	YLR455W	0.998053	0.00295677	20.4424	-0.456502	0.888649	0.621266	0.9958
YDR269C	YDR269C	0.998053	0.00259362	20.4427	-0.456396	0.888649	0.621266	0.95735
YHL042W	YHL042W	0.998056	0.00459079	20.4443	-0.455766	0.888649	0.621266	0.9931
YDR031W	MIC14	0.998057	0.00416193	20.4449	-0.45555	0.888649	0.621266	1.0198
YAR030C	YAR030C	0.998059	0.00404231	20.4465	-0.454918	0.888649	0.621325	1.00425
YIL098C	FMC1	0.998072	0.00360158	20.4542	-0.45192	0.888649	0.623014	0.90875
YHR162W	YHR162W	0.998077	0.00319253	20.457	-0.450832	0.888649	0.62325	0.99375
YNL164C	IBD2	0.99808	0.00379454	20.4589	-0.450091	0.888649	0.62325	1.015
YDL186W	YDL186W	0.998081	0.00324479	20.4593	-0.449936	0.888649	0.62325	0.979
YPR075C	OPY2	0.998089	0.00381511	20.4646	-0.447899	0.888649	0.624276	1.00935
YMR317W	YMR317W	0.998102	0.00394	20.4721	-0.444989	0.888649	0.625903	1.01505
YMR009W	ADI1	0.998119	0.00337693	20.4826	-0.440906	0.888649	0.628309	0.99775
YLR092W	SUL2	0.998121	0.00596235	20.4839	-0.440401	0.888649	0.628309	1.01275
YDR094W	YDR094W	0.99813	0.00245478	20.4892	-0.438349	0.888649	0.629346	0.9812
YBR151W	APD1	0.998141	0.00252441	20.4956	-0.435884	0.888649	0.630668	1.0427
YOR368W	RAD17	0.998152	0.00441695	20.5023	-0.433279	0.888649	0.632086	0.99335
YDR121W	DPB4	0.998156	0.00391309	20.505	-0.432246	0.888649	0.63242	1.0063
YHL021C	AIM17	0.998168	0.00241491	20.512	-0.429524	0.888649	0.633919	0.9999
YGR035C	YGR035C	0.998175	0.00330438	20.5163	-0.427873	0.888649	0.634606	1.00285
YOR239W	ABP140	0.998177	0.00164911	20.5175	-0.427427	0.888649	0.634606	1.0198
YNL125C	ESBP6	0.998182	0.00197299	20.521	-0.426082	0.888649	0.63478	1.01245
YLR098C	CHA4	0.998182	0.00355919	20.521	-0.426072	0.888649	0.63478	0.9998
YHR195W	NVJ1	0.998188	0.0028586	20.5241	-0.424889	0.888649	0.635211	1.01815
YDR264C	AKR1	0.99819	0.00274545	20.5255	-0.424345	0.888649	0.635211	NaN
YDR061W	YDR061W	0.998197	0.00405085	20.53	-0.422603	0.888649	0.635429	1.01205
YLR296W	YLR296W	0.998199	0.00367052	20.5309	-0.422262	0.888649	0.635429	1.03505
YNL281W	HCH1	0.998201	0.00580791	20.5322	-0.421754	0.888649	0.635429	0.995
YOR363C	PIP2	0.998201	0.00452759	20.5324	-0.421662	0.888649	0.635429	1.01075
YPR121W	THI22	0.998203	0.00301295	20.5334	-0.421274	0.888649	0.635429	1.013
YGR106C	VOA1	0.998211	0.00212943	20.5383	-0.41939	0.888649	0.636347	1.0122
YJL067W	YJL067W	0.998217	0.00454362	20.5418	-0.418034	0.888649	0.63656	1.0329
YGR086C	PIL1	0.99822	0.0032956	20.5436	-0.417341	0.888649	0.63656	0.98
YAR023C	YAR023C	0.99822	0.00483255	20.5438	-0.4173	0.888649	0.63656	1.01165
YDR266C	YDR266C	0.998225	0.0020615	20.5468	-0.416116	0.888649	0.63656	1.0195
YOR238W	YOR238W	0.998226	0.00221466	20.5474	-0.415891	0.888649	0.63656	1.0026
YBL089W	AVT5	0.998226	0.00379717	20.5477	-0.415776	0.888649	0.63656	0.9695
YPR174C	YPR174C	0.998236	0.00288216	20.5536	-0.413492	0.888649	0.637731	1.0399
YKR028W	SAP190	0.998239	0.00256073	20.5557	-0.412708	0.888649	0.637731	0.96425
YJL215C	YJL215C	0.998247	0.00199098	20.5604	-0.410893	0.888649	0.637731	1.01675
YDL077C	VAM6	0.998252	0.00512292	20.5631	-0.409842	0.888649	0.637731	0.87005
YDL162C	YDL162C	0.998252	0.00253312	20.5634	-0.409726	0.888649	0.637731	0.9707
YJR079W	YJR079W	0.998252	0.00336299	20.5635	-0.409719	0.888649	0.637731	0.9925
YOR283W	YOR283W	0.998254	0.00395015	20.5645	-0.409312	0.888649	0.637731	0.98925
YDR058C	TGL2	0.998255	0.00254371	20.5649	-0.409163	0.888649	0.637731	0.9851
YGR122C-A	YGR122C-A	0.998256	0.00436416	20.5657	-0.408856	0.888649	0.637731	0.9852
YJR100C	AIM25	0.998257	0.00211781	20.5665	-0.408569	0.888649	0.637731	1.0318
YDL121C	YDL121C	0.998261	0.00246793	20.5691	-0.407566	0.888649	0.638042	0.99895
YGR072W	UPF3	0.998266	0.00292916	20.572	-0.40644	0.888649	0.638207	0.9729
YER039C-A	YER039C-A	0.998269	0.00404882	20.5737	-0.405776	0.888649	0.638207	0.989
YDR133C	YDR133C	0.998271	0.00251051	20.5749	-0.405318	0.888649	0.638207	1.0205
YBL013W	FMT1	0.998272	0.00483641	20.5754	-0.405125	0.888649	0.638207	1.0065
YMR272C	SCS7	0.998281	0.00494661	20.5807	-0.403083	0.888649	0.638989	0.88905
YFL047W	RGD2	0.998281	0.00378616	20.5813	-0.402883	0.888649	0.638989	1.02725
YLR151C	PCD1	0.9983	0.00363099	20.5926	-0.398529	0.888649	0.641289	1.0153
YKR070W	YKR070W	0.9983	0.00447171	20.5929	-0.398423	0.888649	0.641289	1.0191
YBR281C	DUG2	0.998316	0.00573704	20.6023	-0.394814	0.888649	0.643237	1.00875
YFR057W	YFR057W	0.998317	0.00420324	20.6032	-0.394476	0.888649	0.643237	1.0201
YDR119W	VBA4	0.998323	0.00334871	20.6069	-0.393055	0.888649	0.643533	1.0066
YFR011C	AIM13	0.998324	0.00198211	20.6072	-0.392941	0.888649	0.643533	0.9466
YBL019W	APN2	0.998332	0.00395561	20.6119	-0.391134	0.888649	0.64427	1.03145
YOR087W	YVC1	0.998336	0.00574015	20.615	-0.389974	0.888649	0.64427	0.98465
YNL031C	HHT2	0.998337	0.00347552	20.6152	-0.389888	0.888649	0.64427	1.00485
YOR324C	FRT1	0.998338	0.00610849	20.6158	-0.389659	0.888649	0.64427	1.0067
YHR047C	AAP1	0.998343	0.00444053	20.619	-0.388431	0.888649	0.644733	1.0115
YLL055W	YCT1	0.998346	0.00385204	20.6206	-0.387841	0.888649	0.644759	1.0069
YDR344C	YDR344C	0.998355	0.00409644	20.6264	-0.385625	0.888649	0.645414	1.01405
YER064C	YER064C	0.998356	0.00486375	20.627	-0.385385	0.888649	0.645414	1.05505
YJR131W	MNS1	0.998357	0.00301904	20.6274	-0.385228	0.888649	0.645414	0.9908
YLR084C	RAX2	0.998369	0.00560464	20.6347	-0.382434	0.888649	0.646678	0.99525
YDL168W	SFA1	0.998369	0.00348127	20.6351	-0.382274	0.888649	0.646678	1.0032
YHL039W	EFM1	0.99838	0.00499847	20.6418	-0.379742	0.888649	0.648031	1.00525
YOR153W	PDR5	0.998387	0.00388327	20.6463	-0.378026	0.888649	0.648744	1.01945
YLL040C	VPS13	0.998389	0.00452528	20.6474	-0.377593	0.888649	0.648744	0.95375
YJL199C	MBB1	0.998393	0.00345404	20.6497	-0.376734	0.888649	0.648953	1.02785
YPR192W	AQY1	0.998397	0.0017139	20.6523	-0.37571	0.888649	0.649275	1.00955
YJR054W	YJR054W	0.998403	0.00361027	20.656	-0.374332	0.888649	0.649637	0.9223
YPR157W	YPR157W	0.998404	0.00327384	20.6566	-0.374074	0.888649	0.649637	1.0154
YGL135W	RPL1B	0.998416	0.00258289	20.6641	-0.371238	0.888649	0.650834	NaN
YGR070W	ROM1	0.998417	0.00198532	20.6645	-0.371068	0.888649	0.650834	1.00845
YOR299W	BUD7	0.998419	0.00512704	20.6656	-0.370661	0.888649	0.650834	0.9861
YDR446W	ECM11	0.998427	0.00272128	20.6704	-0.368833	0.888649	0.651704	1.0198
YDL124W	YDL124W	0.998436	0.00243015	20.6765	-0.366534	0.888649	0.651758	1.0167
YGR228W	YGR228W	0.998438	0.00397819	20.6772	-0.366244	0.888649	0.651758	0.9731
YDR090C	YDR090C	0.998438	0.00224305	20.6773	-0.366207	0.888649	0.651758	1.0272
YMR271C	URA10	0.998439	0.00338964	20.6779	-0.366	0.888649	0.651758	1.022
YHR151C	MTC6	0.998439	0.0044452	20.6779	-0.365989	0.888649	0.651758	0.9897
YLR073C	RFU1	0.998449	0.00430547	20.684	-0.363685	0.888649	0.65295	1.0496
YGL221C	NIF3	0.998454	0.00312698	20.6873	-0.362408	0.888649	0.65306	0.95135
YPR115W	RGC1	0.998454	0.00216754	20.6876	-0.362314	0.888649	0.65306	1.0142
YAL009W	SPO7	0.998459	0.00468042	20.6904	-0.361235	0.888649	0.65306	NaN
YLR248W	RCK2	0.99846	0.00165324	20.691	-0.36102	0.888649	0.65306	1.0181
YGL053W	PRM8	0.998461	0.00224884	20.6917	-0.360758	0.888649	0.65306	1.014
YKL092C	BUD2	0.998468	0.00200109	20.6959	-0.359153	0.888649	0.653539	1.0194
YOR354C	MSC6	0.998469	0.00293565	20.6964	-0.358947	0.888649	0.653539	0.95995
YMR158C-B	YMR158C-B	0.998475	0.00331092	20.7	-0.357584	0.888649	0.6538	1.023
YIR014W	YIR014W	0.998477	0.00248406	20.7018	-0.356917	0.888649	0.6538	0.9987
YIL067C	YIL067C	0.998478	0.00165824	20.7018	-0.356905	0.888649	0.6538	1.0252
YCL006C	YCL006C	0.998483	0.00509651	20.7053	-0.355594	0.888649	0.654314	1.03205
YGR173W	RBG2	0.998486	0.00398189	20.7068	-0.355033	0.888649	0.65432	1.0422
YGR276C	RNH70	0.998491	0.00329597	20.7101	-0.353764	0.888649	0.654806	1.0068
YOL011W	PLB3	0.998506	0.00484343	20.7194	-0.350243	0.888649	0.656819	1.00565
YPL264C	YPL264C	0.998519	0.00303779	20.7272	-0.347281	0.888649	0.657999	0.99715
YKR066C	CCP1	0.99852	0.00598811	20.7281	-0.346937	0.888649	0.657999	1.01755
YHR017W	YSC83	0.99852	0.00323116	20.7284	-0.346842	0.888649	0.657999	1.00815
YPR006C	ICL2	0.998535	0.0026824	20.7372	-0.343505	0.888649	0.659638	1.0218
YCR099C	YCR099C	0.998535	0.00296431	20.7377	-0.343318	0.888649	0.659638	1.01285
YNL194C	YNL194C	0.998538	0.00223124	20.7393	-0.342719	0.888649	0.659667	0.98
YBR053C	YBR053C	0.998544	0.00306418	20.7431	-0.341269	0.888649	0.65977	1.00695
YDL137W	ARF2	0.998545	0.00384627	20.7435	-0.341129	0.888649	0.65977	0.9865
YDR247W	VHS1	0.998548	0.00435772	20.7453	-0.34044	0.888649	0.65977	1.02355
YKL050C	YKL050C	0.998548	0.00146531	20.7456	-0.34035	0.888649	0.65977	1.0225
YNL140C	YNL140C	0.998558	0.00560893	20.7514	-0.338137	0.888649	0.660877	0.95785
YOL061W	PRS5	0.998561	0.00505217	20.7534	-0.337406	0.888649	0.660877	0.99345
YNL330C	RPD3	0.998562	0.00352959	20.7543	-0.33705	0.888649	0.660877	NaN
YNR061C	YNR061C	0.998568	0.00418429	20.7579	-0.335717	0.888649	0.661032	1.0009
YER056C	FCY2	0.998568	0.00340339	20.7579	-0.335711	0.888649	0.661032	1.00255
YCR102W-A	YCR102W-A	0.998571	0.00269626	20.7597	-0.335028	0.888649	0.661072	0.97105
YOR320C	GNT1	0.998573	0.00584799	20.761	-0.334543	0.888649	0.661072	1.01355
YLR431C	ATG23	0.998579	0.00532056	20.765	-0.333029	0.888649	0.66172	0.98995
YDR076W	RAD55	0.998589	0.00264412	20.7709	-0.330789	0.888649	0.662859	0.86625
YIL014W	MNT3	0.998593	0.00157366	20.7735	-0.329836	0.888649	0.663128	1.01045
YIL160C	POT1	0.998601	0.00150982	20.7784	-0.327974	0.888649	0.664011	1.0229
YOR173W	DCS2	0.998607	0.0029908	20.782	-0.326636	0.888649	0.66453	1.0036
YLR407W	YLR407W	0.998609	0.00192588	20.7834	-0.326094	0.888649	0.66453	1.0202
YGR077C	PEX8	0.998616	0.00289297	20.7876	-0.324533	0.888649	0.665208	0.8548
YPL033C	SRL4	0.998621	0.00366914	20.7908	-0.323308	0.888649	0.665445	1.0031
YDR275W	BSC2	0.998622	0.00337559	20.7914	-0.323071	0.888649	0.665445	1.0157
YPR156C	TPO3	0.99863	0.00322652	20.7965	-0.321185	0.888649	0.666342	1.01685
YDL161W	ENT1	0.998648	0.00269726	20.8075	-0.317037	0.888649	0.668767	1.00725
YMR159C	ATG16	0.99866	0.00553109	20.8151	-0.314196	0.888649	0.670267	0.99095
YDR540C	IRC4	0.998663	0.00349971	20.8172	-0.313394	0.888649	0.670267	1.00565
YDR251W	PAM1	0.998664	0.00243413	20.8179	-0.313141	0.888649	0.670267	1.0018
YHR137W	ARO9	0.998667	0.00225118	20.8195	-0.312527	0.888649	0.67029	1.01645
YBR233W	PBP2	0.998669	0.00325608	20.821	-0.311992	0.888649	0.67029	1.00455
YMR326C	YMR326C	0.998676	0.00548598	20.825	-0.310488	0.888649	0.670927	0.996
YDR358W	GGA1	0.99868	0.00344908	20.828	-0.30935	0.888649	0.671319	0.9814
YKL164C	PIR1	0.998688	0.00147533	20.8328	-0.307557	0.888649	0.672151	1.0043
YGR043C	NQM1	0.998694	0.00115753	20.8364	-0.306206	0.888649	0.672685	1.01125
YGR285C	ZUO1	0.998699	0.00400755	20.8395	-0.30504	0.888649	0.673094	NaN
YJR098C	YJR098C	0.998702	0.00324454	20.8419	-0.304167	0.888649	0.673306	1.02865
YNL219C	ALG9	0.998707	0.00321959	20.8447	-0.303094	0.888649	0.673411	1.016
YJR015W	YJR015W	0.998708	0.0036955	20.8453	-0.302892	0.888649	0.673411	1.0381
YJR040W	GEF1	0.998717	0.00201276	20.8513	-0.300649	0.888649	0.674205	0.9389
YER038W-A	YER038W-A	0.998718	0.00465563	20.8514	-0.300594	0.888649	0.674205	1.005
YOR179C	SYC1	0.998724	0.00359339	20.8553	-0.299151	0.888649	0.6748	0.9805
YGL013C	PDR1	0.998735	0.00385828	20.8625	-0.296465	0.888649	0.676231	0.9825
YIL157C	COA1	0.998744	0.00532994	20.8681	-0.294357	0.888649	0.677273	1.007
YGR088W	CTT1	0.99875	0.00182662	20.8714	-0.293129	0.888649	0.677722	1.0209
YER067C-A	YER067C-A	0.998758	0.00280551	20.8764	-0.291271	0.888649	0.678026	1.004
YGR241C	YAP1802	0.99876	0.00314051	20.8777	-0.290769	0.888649	0.678026	1.01165
YMR162C	DNF3	0.998761	0.00556143	20.8786	-0.29044	0.888649	0.678026	1.02145
YBR072W	HSP26	0.998764	0.003067	20.8807	-0.289683	0.888649	0.678026	0.99815
YKL188C	PXA2	0.998765	0.00176983	20.881	-0.28955	0.888649	0.678026	1.01305
YAL060W	BDH1	0.998766	0.00445499	20.8817	-0.289311	0.888649	0.678026	1.0115
YER011W	TIR1	0.998773	0.0032817	20.8864	-0.287535	0.888649	0.678842	0.994
YPL185W	YPL185W	0.99878	0.00271023	20.8904	-0.28607	0.888649	0.679164	1.0015
YCR020C	PET18	0.99878	0.00290894	20.8907	-0.285934	0.888649	0.679164	1.037
YNL021W	HDA1	0.998799	0.00297396	20.9025	-0.281548	0.888649	0.681732	0.84495
YGR226C	YGR226C	0.998803	0.00314557	20.9049	-0.280639	0.888649	0.681965	1.00525
YHR209W	CRG1	0.998811	0.00248526	20.9101	-0.278734	0.888649	0.682731	1.01685
YNL301C	RPL18B	0.998813	0.00495687	20.9113	-0.278273	0.888649	0.682731	0.983
YDR198C	RKM2	0.998815	0.00337109	20.9126	-0.277809	0.888649	0.682731	1.0179
YNL325C	FIG4	0.998823	0.00465547	20.9176	-0.275951	0.888649	0.683552	0.957
YER180C	ISC10	0.998825	0.00116194	20.9189	-0.275459	0.888649	0.683552	1.01005
YGR194C	XKS1	0.998831	0.00387002	20.9228	-0.274004	0.888649	0.684145	0.99415
YGR107W	YGR107W	0.998836	0.00261532	20.9257	-0.272919	0.888649	0.684145	0.98255
YER183C	FAU1	0.998838	0.00350118	20.9268	-0.272514	0.888649	0.684145	1.00465
YJR124C	YJR124C	0.998841	0.00398943	20.9289	-0.271732	0.888649	0.684145	0.98335
YHR131C	YHR131C	0.998841	0.00410515	20.9291	-0.271652	0.888649	0.684145	1.0084
YDR206W	EBS1	0.998843	0.00471534	20.9304	-0.271195	0.888649	0.684145	0.98925
YBR224W	YBR224W	0.998873	0.00426576	20.9492	-0.264207	0.888649	0.688448	0.90935
YKR039W	GAP1	0.998877	0.00369365	20.952	-0.263185	0.888649	0.688735	1.02355
YJL197W	UBP12	0.99888	0.00223392	20.9535	-0.262647	0.888649	0.688735	1.023
YGL229C	SAP4	0.998882	0.00405639	20.9552	-0.262005	0.888649	0.688786	0.99365
YPR077C	YPR077C	0.998891	0.00427758	20.9608	-0.259937	0.888649	0.68924	1.0122
YMR252C	YMR252C	0.998892	0.00490407	20.9611	-0.259806	0.888649	0.68924	1.0079
YFR041C	ERJ5	0.998892	0.00384899	20.9616	-0.259631	0.888649	0.68924	1.0149
YPL223C	GRE1	0.998897	0.00217217	20.9647	-0.2585	0.888649	0.689617	1.03485
YDR249C	YDR249C	0.998909	0.0026775	20.9722	-0.255715	0.888649	0.691077	1.0052
YBR165W	UBS1	0.998914	0.00556771	20.9751	-0.25463	0.888649	0.691077	0.99255
YJL172W	CPS1	0.998914	0.00325644	20.9752	-0.254618	0.888649	0.691077	0.9713
YIL086C	YIL086C	0.99892	0.00191987	20.979	-0.253186	0.888649	0.691493	0.9852
YHR039C	MSC7	0.998921	0.00281647	20.9799	-0.252863	0.888649	0.691493	1.0137
YJL013C	MAD3	0.998936	0.00127842	20.9894	-0.249361	0.888649	0.693421	0.9756
YMR054W	STV1	0.998941	0.00334213	20.9927	-0.248152	0.888649	0.693421	0.9843
YDR146C	SWI5	0.998944	0.00353928	20.9941	-0.247633	0.888649	0.693421	0.8579
YLR401C	DUS3	0.998945	0.00153139	20.9949	-0.24734	0.888649	0.693421	1.02395
YDL239C	ADY3	0.998948	0.00388543	20.9967	-0.24666	0.888649	0.693421	1.01535
YNR060W	FRE4	0.998948	0.0051064	20.997	-0.246573	0.888649	0.693421	1.0173
YML071C	COG8	0.998951	0.00490011	20.9987	-0.245954	0.888649	0.693456	0.95975
YOR155C	ISN1	0.998958	0.0030165	21.0032	-0.244262	0.888649	0.694106	1.0306
YPR030W	CSR2	0.99896	0.00384004	21.0044	-0.243844	0.888649	0.694106	0.975
YMR081C	ISF1	0.998968	0.00729254	21.0095	-0.241975	0.888649	0.694973	NaN
YNL128W	TEP1	0.998981	0.00194123	21.0176	-0.238985	0.888649	0.696585	1.00565
YDR291W	HRQ1	0.998988	0.00242119	21.0224	-0.237227	0.888649	0.697378	1.02205
YMR026C	PEX12	0.998999	0.00425898	21.0293	-0.234663	0.888649	0.698706	0.8925
YJR128W	YJR128W	0.999022	0.00395738	21.0438	-0.229359	0.888649	0.701146	1.01
YNL202W	SPS19	0.999022	0.00242486	21.0439	-0.229309	0.888649	0.701146	1.004
YDL057W	YDL057W	0.999022	0.00310622	21.044	-0.229286	0.888649	0.701146	NaN
YOR013W	IRC11	0.999034	0.00390373	21.0515	-0.226532	0.888649	0.702581	1.01645
YLR364W	GRX8	0.99904	0.00169013	21.0558	-0.22497	0.888649	0.702581	1.0131
YER032W	FIR1	0.999043	0.00300611	21.0573	-0.22442	0.888649	0.702581	1.005
YGR166W	TRS65	0.999045	0.00327737	21.0586	-0.22393	0.888649	0.702581	0.9805
YMR306C-A	YMR306C-A	0.999047	0.00455081	21.0603	-0.223301	0.888649	0.702581	1.0186
YLR267W	BOP2	0.999048	0.00148229	21.0606	-0.223201	0.888649	0.702581	1.0047
YKR104W	YKR104W	0.999048	0.00267971	21.0608	-0.22313	0.888649	0.702581	0.98665
YGR290W	YGR290W	0.999056	0.00620014	21.0657	-0.221311	0.888649	0.702812	1.01805
YHL016C	DUR3	0.999056	0.0035166	21.0658	-0.221298	0.888649	0.702812	0.97625
YGL205W	POX1	0.999059	0.00265691	21.0678	-0.220567	0.888649	0.702812	0.98715
YPR152C	URN1	0.999059	0.00183692	21.068	-0.220498	0.888649	0.702812	1.00115
YPL171C	OYE3	0.999063	0.00273476	21.0704	-0.219619	0.888649	0.703016	1.02155
YLR192C	HCR1	0.999078	0.00371597	21.08	-0.216108	0.888649	0.703642	0.909
YDL024C	DIA3	0.999078	0.00196152	21.0802	-0.216034	0.888649	0.703642	0.9698
YGR235C	YGR235C	0.999079	0.0042866	21.0808	-0.215801	0.888649	0.703642	1.02795
YMR291W	YMR291W	0.99908	0.00463943	21.0812	-0.215643	0.888649	0.703642	1.0115
YDL184C	RPL41A	0.999081	0.00360179	21.0816	-0.215504	0.888649	0.703642	0.9595
YJL216C	IMA5	0.999084	0.00224135	21.0837	-0.214741	0.888649	0.703642	1.002
YGR256W	GND2	0.999086	0.00230614	21.085	-0.214257	0.888649	0.703642	1.0189
YMR068W	AVO2	0.999087	0.00328841	21.0854	-0.214104	0.888649	0.703642	1.01035
YER097W	YER097W	0.999097	0.00310072	21.0921	-0.211687	0.888649	0.70449	1.0053
YCR101C	YCR101C	0.999097	0.00426536	21.0923	-0.211605	0.888649	0.70449	1.00955
YDR406W	PDR15	0.999099	0.00302306	21.0936	-0.211106	0.888649	0.70449	1.0135
YOR054C	VHS3	0.999103	0.00506044	21.096	-0.210257	0.888649	0.704673	0.96275
YKL150W	MCR1	0.999111	0.000898978	21.1009	-0.20846	0.888649	0.705482	1.0135
YHR157W	REC104	0.999114	0.0025036	21.1029	-0.207742	0.888649	0.705578	0.96645
YOR105W	YOR105W	0.99912	0.00379754	21.1068	-0.206316	0.888649	0.706141	0.98755
YLL023C	POM33	0.999126	0.00434039	21.1107	-0.204888	0.888649	0.706418	1.0014
YCR059C	YIH1	0.999127	0.0044406	21.1115	-0.204607	0.888649	0.706418	1.0316
YGR227W	DIE2	0.999129	0.00336471	21.1126	-0.204179	0.888649	0.706418	1.01635
YFR024C	YFR024C	0.999133	0.00277214	21.1153	-0.203196	0.888649	0.706689	0.9821
YIL167W	SDL1	0.99915	0.00242766	21.1259	-0.199329	0.888649	0.708284	1.00975
YOL048C	RRT8	0.99915	0.00421802	21.1261	-0.19928	0.888649	0.708284	1.0184
YJL012C	VTC4	0.999151	0.00425818	21.1267	-0.199054	0.888649	0.708284	0.97675
YAR044W	YAR044W	0.999174	0.0036076	21.1414	-0.193708	0.888649	0.711425	0.97085
YCR105W	ADH7	0.999197	0.00442409	21.1564	-0.188263	0.888649	0.71463	1.0207
YFR049W	YMR31	0.999216	0.00299819	21.1687	-0.183787	0.888649	0.717198	1.02345
YOL019W	YOL019W	0.999228	0.00415276	21.1765	-0.180968	0.888649	0.718415	1.0224
YER115C	SPR6	0.999229	0.00216503	21.177	-0.18078	0.888649	0.718415	1.0119
YOR222W	ODC2	0.999234	0.00140618	21.1806	-0.17949	0.888649	0.718883	1.0181
YOR304C-A	YOR304C-A	0.999248	0.00444255	21.1896	-0.176218	0.888649	0.720439	0.99325
YPL135W	ISU1	0.999249	0.00301961	21.1903	-0.175966	0.888649	0.720439	1.01425
YDL180W	YDL180W	0.999255	0.00321777	21.1942	-0.174559	0.888649	0.720983	0.9048
YHR156C	LIN1	0.999272	0.00260965	21.2051	-0.170634	0.888649	0.722244	1.0017
YBR030W	RKM3	0.999273	0.0042027	21.2059	-0.170333	0.888649	0.722244	0.9735
YHR113W	APE4	0.999273	0.00260969	21.2059	-0.170317	0.888649	0.722244	1.02815
YFL046W	FMP32	0.999273	0.00373403	21.2059	-0.170316	0.888649	0.722244	1.0138
YHR179W	OYE2	0.999282	0.00378253	21.2117	-0.168224	0.888649	0.722463	1.0169
YGL016W	KAP122	0.999284	0.00421324	21.2127	-0.167859	0.888649	0.722463	0.87965
YOL153C	YOL153C	0.999286	0.00330047	21.2144	-0.167266	0.888649	0.722463	1.0033
YIR004W	DJP1	0.999286	0.0029856	21.2144	-0.167266	0.888649	0.722463	1.003
YDR254W	CHL4	0.999287	0.00344425	21.2149	-0.167077	0.888649	0.722463	1.00475
YDR368W	YPR1	0.999293	0.00365129	21.2189	-0.165628	0.888649	0.722871	1.02055
YOL083W	ATG34	0.999296	0.00249003	21.2205	-0.165068	0.888649	0.722871	1.02505
YAR027W	UIP3	0.9993	0.00494483	21.2234	-0.163994	0.888649	0.722871	1.0531
YBR169C	SSE2	0.999302	0.00154592	21.2244	-0.16364	0.888649	0.722871	0.99105
YGR015C	YGR015C	0.999302	0.00422663	21.2247	-0.163548	0.888649	0.722871	1.01215
YOL095C	HMI1	0.999307	0.00420463	21.2275	-0.162519	0.888649	0.723125	0.8676
YML110C	COQ5	0.999309	0.00219643	21.229	-0.161998	0.888649	0.723125	NaN
YPL269W	KAR9	0.999315	0.00655121	21.2329	-0.160597	0.888649	0.723386	1.0146
YOR154W	SLP1	0.999322	0.00211896	21.2375	-0.158931	0.888649	0.723386	0.99205
YDL088C	ASM4	0.999322	0.00203549	21.2377	-0.158868	0.888649	0.723386	0.99515
YDL231C	BRE4	0.999324	0.00437757	21.2388	-0.15847	0.888649	0.723386	1.0133
YLL048C	YBT1	0.999325	0.00340709	21.2394	-0.158241	0.888649	0.723386	0.9833
YIL030C	SSM4	0.999326	0.00254588	21.2398	-0.158111	0.888649	0.723386	1.0282
YFR056C	YFR056C	0.999329	0.00417691	21.2423	-0.157187	0.888649	0.72361	1.00565
YGR248W	SOL4	0.999334	0.00485091	21.2453	-0.156121	0.888649	0.723708	1.0033
YGR068C	ART5	0.999335	0.00262844	21.246	-0.155874	0.888649	0.723708	0.99485
YBR040W	FIG1	0.999346	0.00334715	21.2534	-0.153206	0.888649	0.725067	1.0496
YBR065C	ECM2	0.999349	0.00267311	21.255	-0.152623	0.888649	0.725067	1.02165
YBR146W	MRPS9	0.999357	0.00211792	21.26	-0.150833	0.888649	0.725853	0.908
YPL141C	FRK1	0.999367	0.00296821	21.2668	-0.1484	0.888649	0.727057	1.0317
YGR027C	RPS25A	0.999379	0.00360937	21.2745	-0.145621	0.888649	0.728075	0.8603
YGL220W	FRA2	0.999381	0.00204372	21.2756	-0.145219	0.888649	0.728075	NaN
YKL162C	YKL162C	0.999381	0.00244587	21.276	-0.145084	0.888649	0.728075	1.0032
YBR007C	DSF2	0.999385	0.00313944	21.2784	-0.144224	0.888649	0.728204	0.98335
YOR045W	TOM6	0.999389	0.0047508	21.281	-0.14328	0.888649	0.728204	1.0078
YCR067C	SED4	0.999389	0.00199786	21.2814	-0.143135	0.888649	0.728204	0.97405
YCL014W	BUD3	0.999394	0.00438846	21.2842	-0.14215	0.888649	0.728464	0.9831
YPL155C	KIP2	0.999414	0.00547408	21.2974	-0.137406	0.888649	0.731097	1.0164
YNL058C	YNL058C	0.999416	0.0039231	21.2988	-0.136923	0.888649	0.731097	0.98925
YDR035W	ARO3	0.999426	0.00342646	21.3053	-0.134592	0.888649	0.731619	1.00415
YBL002W	HTB2	0.999426	0.00255878	21.3056	-0.134465	0.888649	0.731619	NaN
YJR047C	ANB1	0.999429	0.00239664	21.3075	-0.133792	0.888649	0.731619	1.01415
YML057W	CMP2	0.999429	0.00263041	21.3075	-0.133775	0.888649	0.731619	1.0032
YDL066W	IDP1	0.999434	0.00207466	21.3103	-0.132792	0.888649	0.731877	1.0232
YMR232W	FUS2	0.999443	0.00489769	21.3168	-0.130479	0.888649	0.732053	1.0461
YOR292C	YOR292C	0.999446	0.00289439	21.3185	-0.129845	0.888649	0.732053	1.007
YPL123C	RNY1	0.999449	0.00222634	21.3206	-0.129104	0.888649	0.732053	1.02155
YAL043C-a	YAL043C-a	0.99945	0.00490372	21.321	-0.128976	0.888649	0.732053	NaN
YKL065C	YET1	0.99945	0.00211328	21.3211	-0.128921	0.888649	0.732053	0.9929
YGR271W	SLH1	0.999451	0.00284261	21.322	-0.128592	0.888649	0.732053	0.9881
YEL003W	GIM4	0.999452	0.00433162	21.3225	-0.12842	0.888649	0.732053	0.924
YJL212C	OPT1	0.999458	0.00186428	21.3261	-0.127146	0.888649	0.732497	1.0117
YPR172W	YPR172W	0.999462	0.00371418	21.3292	-0.12604	0.888649	0.732509	1.0317
YOR011W	AUS1	0.999463	0.00427648	21.3294	-0.125956	0.888649	0.732509	1.0323
YLR231C	BNA5	0.999471	0.00167605	21.3346	-0.124106	0.888649	0.733207	1.0278
YPR009W	SUT2	0.999472	0.00399848	21.3357	-0.123702	0.888649	0.733207	1.01575
YKL001C	MET14	0.999476	0.00254147	21.338	-0.122887	0.888649	0.733354	1.0174
YMR090W	YMR090W	0.999481	0.00504754	21.3415	-0.121645	0.888649	0.733776	NaN
YJL129C	TRK1	0.999491	0.00279027	21.3481	-0.119299	0.888649	0.734812	NaN
YDR436W	PPZ2	0.999493	0.00384614	21.3493	-0.118861	0.888649	0.734812	1.01385
YBL029W	YBL029W	0.999505	0.00275296	21.3575	-0.115927	0.888649	0.736321	1.01665
YPR122W	AXL1	0.999523	0.0039799	21.3693	-0.111747	0.888649	0.73863	0.98925
YKL026C	GPX1	0.999537	0.00183021	21.3785	-0.108477	0.888649	0.740187	1.02455
YAR043C	YAR043C	0.999539	0.00624664	21.3794	-0.108143	0.888649	0.740187	1.0275
YCR087C-A	YCR087C-A	0.999542	0.00535682	21.3817	-0.107316	0.888649	0.74021	0.99375
YKR087C	OMA1	0.999544	0.00328316	21.3828	-0.106927	0.888649	0.74021	1.0201
YOR081C	TGL5	0.999551	0.00463809	21.3873	-0.105342	0.888649	0.740738	1.02025
YGR219W	YGR219W	0.999554	0.00248265	21.3894	-0.104609	0.888649	0.740738	NaN
YDR205W	MSC2	0.999555	0.00301003	21.3901	-0.104332	0.888649	0.740738	0.99545
YJL163C	YJL163C	0.999566	0.00297527	21.3977	-0.101658	0.888649	0.74205	0.99855
YDR310C	SUM1	0.999569	0.00255157	21.3992	-0.101102	0.888649	0.74205	0.97545
YDR351W	SBE2	0.999572	0.00317428	21.4014	-0.100338	0.888649	0.742161	1.01635
YHR204W	MNL1	0.999578	0.0028412	21.4054	-0.0988987	0.888649	0.742458	1.0093
YHR210C	YHR210C	0.999579	0.00310192	21.406	-0.0986905	0.888649	0.742458	1.00255
YPL110C	GDE1	0.99959	0.00254958	21.4135	-0.0960391	0.888649	0.743706	1.0188
YPL102C	YPL102C	0.999592	0.00300505	21.4149	-0.0955544	0.888649	0.743706	0.8119
YBR201W	DER1	0.999595	0.00290577	21.4168	-0.0948621	0.888649	0.74377	1.02555
YCR061W	YCR061W	0.999598	0.00414688	21.4188	-0.0941759	0.888649	0.74383	1.00305
YDR070C	FMP16	0.999608	0.00166157	21.425	-0.0919827	0.888649	0.744806	1.03375
YGR025W	YGR025W	0.99961	0.00217594	21.4264	-0.0914612	0.888649	0.744806	1.07595
YIL170W	HXT12	0.999617	0.00381028	21.431	-0.0898603	0.888649	0.74497	1.01525
YDR017C	KCS1	0.999618	0.00300719	21.4321	-0.0894422	0.888649	0.74497	NaN
YBR098W	MMS4	0.999619	0.00231963	21.4327	-0.0892504	0.888649	0.74497	0.9821
YGL251C	HFM1	0.999621	0.00374483	21.4339	-0.0888306	0.888649	0.74497	0.9551
YIL024C	YIL024C	0.999629	0.00247011	21.4388	-0.0870819	0.888649	0.745706	0.99515
YOR356W	CIR2	0.999635	0.00619128	21.4432	-0.0855193	0.888649	0.746323	1.0172
YLL005C	SPO75	0.999639	0.00662994	21.4459	-0.0845807	0.888649	0.746542	1.001
YOR264W	DSE3	0.999649	0.00439874	21.4522	-0.0823363	0.888649	0.747251	1.0248
YGL156W	AMS1	0.99965	0.00305759	21.453	-0.0820836	0.888649	0.747251	1.0099
YCR102C	YCR102C	0.999652	0.00374587	21.4541	-0.0816834	0.888649	0.747251	1.03325
YER088C	DOT6	0.999661	0.00280824	21.4604	-0.0794519	0.888649	0.748288	1.0583
YOR121C	YOR121C	0.999664	0.00232168	21.4621	-0.0788606	0.888649	0.748288	0.99615
YNL303W	YNL303W	0.99967	0.00554684	21.4661	-0.0774488	0.888649	0.74876	1.01
YIR020W-B	YIR020W-B	0.999675	0.00397488	21.4698	-0.0761425	0.888649	0.74876	1.0071
YJR103W	URA8	0.999678	0.00345798	21.4719	-0.075413	0.888649	0.74876	1.00255
YGR189C	CRH1	0.999679	0.00236275	21.4725	-0.075189	0.888649	0.74876	1.00905
YOL158C	ENB1	0.999679	0.00469027	21.4726	-0.0751403	0.888649	0.74876	0.9909
YBR111C	YSA1	0.999688	0.00382213	21.4786	-0.0730287	0.888649	0.749037	1.00915
YNR019W	ARE2	0.999689	0.00471258	21.4791	-0.0728601	0.888649	0.749037	0.9873
YFL019C	YFL019C	0.99969	0.00244316	21.4798	-0.0726097	0.888649	0.749037	1.02405
YDR523C	SPS1	0.999691	0.00211117	21.4807	-0.0723205	0.888649	0.749037	NaN
YMR048W	CSM3	0.999701	0.00249167	21.487	-0.0700869	0.888649	0.750072	1.00875
YGR270W	YTA7	0.999709	0.00431752	21.4925	-0.068147	0.888649	0.75059	0.8588
YGR239C	PEX21	0.99971	0.00227921	21.4927	-0.0680749	0.888649	0.75059	0.972
YBR246W	RRT2	0.999714	0.00354842	21.4954	-0.0671399	0.888649	0.750804	0.96795
YPR042C	PUF2	0.999722	0.00259504	21.5008	-0.0652417	0.888649	0.751473	0.99655
YPR083W	MDM36	0.999724	0.00279778	21.5025	-0.0646394	0.888649	0.751473	1.016
YLR363C	NMD4	0.999728	0.00200042	21.5051	-0.0637139	0.888649	0.751473	1.0152
YBR076W	ECM8	0.999728	0.00266314	21.5052	-0.0636914	0.888649	0.751473	0.8193
YMR245W	YMR245W	0.999741	0.00480402	21.5139	-0.0606308	0.888649	0.752605	1
YOR185C	GSP2	0.999746	0.00314808	21.5168	-0.0596089	0.888649	0.752605	0.98925
YIL162W	SUC2	0.999747	0.00502732	21.5179	-0.0592384	0.888649	0.752605	1.0203
[truncated: 1,879 more rows]
