# Supplementary material for: High-Resolution Profiling of Stationary-Phase Survival Reveals Yeast Longevity Factors and Their Genetic Interactions
Source: PLoS Genet. 2014 Feb 27;10(2):e1004168. doi: 10.1371/journal.pgen.1004168 (PMC3937222; doi:10.1371/journal.pgen.1004168)
Supplement: Table S2 — Lists of long-lived and short-lived single knockouts. A filter of G>0.95 was applied for short-lived strains. No growth filter was used for long-lived strains. Lwater = 1 indicates that the longevity phenotype was confirmed in water. (XLSX) [file pgen.1004168.s014.xlsx]

## Sheet: Long-lived knockouts
Gene	Lifespan, L	std error	Half life	Lwater, long-lived
ALD6	1.1091	0.00516097	NaN	1
YPL062W	1.09913	0.00623522	NaN	1
RCY1	1.06226	0.00619065	NaN	1
PDC5	1.05251	0.00373533	NaN	1
NEW1	1.04461	0.00743625	NaN	0
AQR1	1.04358	0.00469999	NaN	1
ERG6	1.04295	0.00726892	NaN	1
RPS10B	1.04188	0.0038972	NaN	1
RRP8	1.04173	0.00602753	NaN	1
CYB5	1.03759	0.00609203	NaN	1
KHA1	1.03737	0.00447447	NaN	0
YAK1	1.03639	0.00582636	NaN	1
YAP1801	1.03599	0.0044156	NaN	1
RPS18B	1.03473	0.00305217	NaN	1
RPS24A	1.03448	0.00648733	NaN	1
RPS4B	1.03277	0.00286387	NaN	0
RPS21A	1.03176	0.00303612	3543.68	1
SET4	1.0313	0.0053586	1044.23	0
SHU1	1.03112	0.00655628	828.582	1
FIS1	1.03087	0.00334627	638.504	0
RPA14	1.03042	0.0053931	450.764	0
TEF4	1.02996	0.00430374	347.377	1
LSM7	1.02956	0.00364671	288.565	1
FYV1	1.02943	0.0039669	273.692	0
MIG1	1.02914	0.00127713	245.649	1
YIL077C	1.02905	0.00439812	238.442	1
LRP1	1.02901	0.00339122	234.719	0
YDL026W	1.02867	0.00497782	210.89	1
RPS28B	1.0285	0.00372328	200.254	1
IRC14	1.02783	0.00650639	167.828	1
YDR307W	1.02776	0.00129015	165.021	0
WHI5	1.02764	0.00631575	160.404	0
LSM12	1.0274	0.00333578	151.954	1
FPK1	1.02732	0.00390088	149.291	1
BMH1	1.02718	0.00631689	144.961	0
RPS6B	1.02713	0.00504717	143.427	1
INP53	1.0259	0.00241777	114.45	1
UNG1	1.02583	0.00338913	113.106	0
DET1	1.02533	0.00599252	104.494	0
PSR2	1.02508	0.0067964	100.812	1
TDP1	1.02508	0.00336467	100.678	0
NOT3	1.02462	0.0040679	94.4951	0
MED1	1.02423	0.00594499	89.6796	1
DFG16	1.02412	0.00465283	88.3817	1
SWC5	1.02398	0.00496594	86.8091	1
YJR107W	1.02355	0.00429884	82.4683	0
RPL23A	1.02346	0.00440921	81.5026	1
CCW12	1.02344	0.00342891	81.396	1
YMR221C	1.02342	0.00244627	81.1784	0
ICS2	1.02336	0.00404453	80.6	1
YIL092W	1.02327	0.00478954	79.7547	0
YGL046W	1.02318	0.0014883	78.9911	1
WSC3	1.02309	0.00215818	78.1404	1
RPS19B	1.02293	0.00574639	76.7809	0
RPS7B	1.02281	0.00613384	75.7781	1
YIL152W	1.02277	0.00623118	75.3963	1
TEC1	1.02243	0.00293013	72.7565	0
YLR434C	1.02242	0.00444788	72.6554	1
TRM3	1.02237	0.00477954	72.3053	0
BUL2	1.02217	0.00449568	70.8351	1
PKP1	1.02199	0.00616584	69.5211	0
ERG5	1.02151	0.00472479	66.3346	1
SAW1	1.02148	0.00464187	66.1438	0
GID7	1.02136	0.00341905	65.3678	0
PTC6	1.02123	0.00413486	64.5908	1
RPS29A	1.02118	0.00417354	64.325	1
YNL095C	1.021	0.00331191	63.2458	1
CUP9	1.02098	0.00369741	63.1411	0
RPL16B	1.02084	0.00405834	62.3515	1
SPG5	1.0207	0.0056026	61.5857	0
YGR022C	1.0207	0.0042585	61.5538	1
POM34	1.02065	0.00264186	61.2782	0
RAD16	1.02063	0.00357596	61.1758	0
NOP12	1.02057	0.00480361	60.8298	1
LST4	1.02022	0.00265773	59.0629	1
MUD2	1.02022	0.0039286	59.0505	1
OPI7	1.0202	0.00487424	58.9478	1
SWF1	1.01998	0.00795855	57.8773	0
MAC1	1.0199	0.00621319	57.4646	0
GPB1	1.01973	0.00512815	56.6774	0
RPS17B	1.01968	0.0038143	56.439	0
RIM21	1.01964	0.00619862	56.2785	1
CSM2	1.01947	0.0033202	55.4944	1
SGF11	1.01942	0.00409383	55.2568	0
ITC1	1.01926	0.00229952	54.5729	1
ARP6	1.01921	0.00536171	54.3469	1
EPT1	1.01913	0.00357225	54.0343	0
FAR7	1.01903	0.00514514	53.5944	1
NCS6	1.01901	0.00288409	53.5189	0
YGR071C	1.01893	0.00304364	53.2012	0
CHD1	1.01882	0.00218668	52.7595	0
SLX9	1.01863	0.00344237	52.0094	1
PPZ1	1.01862	0.00384172	51.9795	0
OST4	1.01848	0.015519	51.4107	1
SHR5	1.01839	0.00523952	51.0657	0
YGR122W	1.0183	0.00184414	50.7349	1
OPI3	1.01824	0.00259775	50.5192	0
THP2	1.01808	0.00202542	49.9525	1
SPS2	1.01789	0.0147942	49.2816	1
RPS1A	1.01785	0.00265122	49.1182	0
YGL034C	1.01767	0.00216063	48.5211	1
RPL27B	1.01757	0.0032257	48.1725	1
LPP1	1.01756	0.00774798	48.1367	1
AIM20	1.01748	0.00558102	47.8768	0
OCA2	1.01743	0.0026965	47.7118	1
MSN4	1.0174	0.00252026	47.6224	0
RPS14A	1.01724	0.00366443	47.0887	1
OCA1	1.01718	0.00305977	46.9044	1
AHC1	1.0171	0.00680968	46.6498	1
RCO1	1.01701	0.00484387	46.3517	0
BDF2	1.01694	0.0052245	46.1353	1
KRE2	1.01686	0.00431617	45.8983	0
NIT1	1.01676	0.00353922	45.6117	0
HTZ1	1.01669	0.00452226	45.4035	1
PSK1	1.01669	0.00701454	45.3835	0
YIL165C	1.01667	0.00279053	45.3227	0
OCA5	1.01652	0.00384302	44.8812	1
DUG1	1.01649	0.00326101	44.8061	1
CLN3	1.01649	0.0043893	44.8029	1
RPS27A	1.01643	0.00397785	44.639	1
BGL2	1.0164	0.00339983	44.5381	1
AIM14	1.0164	0.00218526	44.5362	0
FPR4	1.0162	0.00555764	43.9769	0
YBL083C	1.01619	0.00226488	43.9516	1
TOP1	1.01608	0.00578848	43.6459	0
SAY1	1.01605	0.00518774	43.5643	0
SLM6	1.01594	0.00233798	43.2555	0
RIM20	1.01588	0.00217168	43.0941	1
YBL094C	1.01574	0.00473196	42.7289	1
EDC2	1.01573	0.00422908	42.715	0
RPL6B	1.01569	0.00462779	42.6017	0
SSF1	1.01556	0.00247405	42.2644	1
YPL247C	1.01554	0.00461301	42.2178	0
GDH1	1.0155	0.0037643	42.1022	0
YDL187C	1.01548	0.00396211	42.0584	0
MCX1	1.01537	0.0040367	41.7786	0
GIS3	1.01514	0.0061098	41.216	1
PCS60	1.01505	0.0036055	40.9925	0
MET22	1.01489	0.00577381	40.5963	0
SIW14	1.01484	0.00345039	40.4982	1
ARX1	1.01482	0.00423457	40.4363	0
YLR374C	1.0146	0.00198014	39.9237	0
DBP3	1.01452	0.00174426	39.7522	0
NAM8	1.01446	0.00446235	39.6064	1
DBP1	1.01443	0.00267505	39.5385	0
RPL38	1.0144	0.00196385	39.4695	0
YER181C	1.01439	0.00257083	39.4452	0
YML102C-A	1.01437	0.00453736	39.4019	1
DUG3	1.01431	0.00300761	39.2676	0
NPR1	1.01431	0.00389037	39.261	0
BRP1	1.01429	0.00369602	39.2242	0
SWR1	1.01425	0.00320784	39.1296	1
ENT2	1.01421	0.00358337	39.0593	1
YLR278C	1.01419	0.0033828	39.0037	0
MTC5	1.01417	0.0038611	38.9592	1
CRR1	1.01416	0.00182849	38.944	1
VPS75	1.01411	0.0058774	38.8355	1
MPM1	1.01406	0.00546573	38.7254	0
OCA4	1.01402	0.00247528	38.6357	1
YFL034W	1.01399	0.00482572	38.582	0
RPL13A	1.01398	0.00627615	38.5598	0
YML108W	1.01387	0.00361223	38.3268	1
YNL046W	1.01386	0.00559383	38.3055	0
YER108C	1.01377	0.00314568	38.1134	1
SPG3	1.01375	0.00346941	38.0728	0
YOR246C	1.01375	0.00255341	38.0622	0
STF2	1.01372	0.00201918	37.9928	0
KIP1	1.01366	0.00327516	37.8871	0
CMS1	1.01365	0.00625854	37.8567	0
HOG1	1.01356	0.00541861	37.6716	0
YIL089W	1.01355	0.00563549	37.6523	0
ALG3	1.01355	0.00412467	37.6489	1
YCR050C	1.01354	0.00643562	37.6333	1
RPL35B	1.01352	0.00501483	37.5824	1
ZDS2	1.01344	0.0041841	37.4298	0
TOS8	1.01335	0.00277821	37.2402	0
PPQ1	1.01332	0.0027418	37.1906	1
HMG1	1.01325	0.00211826	37.0489	0
YPT11	1.0132	0.00467724	36.9434	0
BUD9	1.01319	0.0031119	36.9323	0
SPO77	1.01312	0.00311241	36.7912	0
UBX6	1.0131	0.00482811	36.7451	0
PCL1	1.0131	0.00351359	36.7448	0
OPI9	1.01307	0.00309325	36.6964	1
DBR1	1.01305	0.00259543	36.6599	0
ECI1	1.01304	0.00241803	36.63	0
YNL205C	1.01303	0.00310142	36.6113	0
RPL43B	1.01303	0.00486001	36.611	1
YEH2	1.01301	0.004782	36.5684	0
TRP1	1.01294	0.00296474	36.4471	1
GFD1	1.01283	0.00628328	36.2336	1
YOR139C	1.01283	0.00352412	36.2315	1
SPG1	1.01272	0.00279084	36.0187	0
FRE6	1.01264	0.00526446	35.8849	0
SWC3	1.01263	0.00416956	35.8632	1
WTM2	1.01258	0.00150629	35.7671	0
RPS29B	1.01258	0.00448628	35.7611	1
YPL236C	1.01256	0.00476288	35.7336	0
PMT2	1.01255	0.00592685	35.7139	1
YNL109W	1.01254	0.00275444	35.6959	0
RSA3	1.01254	0.00418046	35.6914	1
YER187W	1.01254	0.0041716	35.6914	1
VID22	1.01253	0.00425229	35.6765	0
EMP47	1.01251	0.00446537	35.6321	0
ECM22	1.01236	0.00221484	35.361	1
TIS11	1.01235	0.0050538	35.3514	1
DDI1	1.01233	0.00281823	35.3119	1
YAL058C-A	1.0123	0.00559845	35.2549	1
UBC4	1.01227	0.00351396	35.2074	1
FAR11	1.01219	0.00422445	35.0587	0
TRM12	1.01218	0.0044421	35.0455	0
GRX7	1.01217	0.00487284	35.033	0
GCR2	1.01217	0.00256039	35.0229	1
SKO1	1.01216	0.00210109	35.0057	0
PRM10	1.01215	0.00455263	34.9928	0
AHC2	1.01215	0.00460664	34.9815	0
YLR112W	1.0121	0.0041491	34.9041	0
MNT4	1.01208	0.00430254	34.8714	0
DRS2	1.01207	0.00800996	34.8561	1
OAF1	1.012	0.00709531	34.7334	0
CGR1	1.01196	0.00348896	34.6613	0
HFA1	1.01191	0.00285024	34.5764	1
RPS11B	1.01191	0.00202083	34.5724	1
YLR217W	1.01188	0.00353184	34.5152	0
TPK3	1.01188	0.0016216	34.5129	0
YHR045W	1.01187	0.00381134	34.5091	0
ERC1	1.01185	0.00365864	34.462	0
LEU3	1.01184	0.00371149	34.4534	0
YGR050C	1.01183	0.00335601	34.4376	1
SPO1	1.01182	0.00220111	34.4119	0
GOT1	1.01181	0.0058095	34.3997	0
RIM8	1.01179	0.00179332	34.3604	0
MSP1	1.01179	0.00226167	34.3596	0
MFT1	1.01179	0.00639352	34.3587	1
YKL030W	1.01178	0.00429835	34.3562	0
YLL047W	1.01171	0.00362308	34.2272	0
OPT2	1.01169	0.00266248	34.2016	0
SUE1	1.01167	0.00329268	34.1628	0
UBP8	1.01167	0.00580569	34.1541	0
YOR345C	1.01166	0.00299137	34.14	0
IRC22	1.01166	0.00338353	34.138	0
ICP55	1.01164	0.00263504	34.1105	0
YPR170C	1.01161	0.00367871	34.0675	0
YNL089C	1.01157	0.00290112	33.9984	0
TSR2	1.01156	0.00224753	33.9776	1
DIG2	1.01144	0.00432837	33.7741	0
PFK26	1.01142	0.0017891	33.7514	0

## Sheet: Short-lived knockouts
Gene	Lifespan, L	std error	Half life	Lwater, short-lived
ADE5,7	0.95261	0.00465376	8.73528	1
YJL028W	0.954189	0.00304391	8.91273	1
GLK1	0.956804	0.00349295	9.2228	0
STF1	0.958947	0.00291167	9.49355	1
ADE4	0.959306	0.00581275	9.54041	1
MAK3	0.959547	0.00346954	9.57219	1
RAD6	0.960545	0.00247307	9.70591	1
SAF1	0.960628	0.003839	9.7172	0
UBP14	0.962719	0.00411758	10.0107	1
ADE2	0.962886	0.00507515	10.0349	1
TOS6	0.963687	0.00539169	10.1527	1
PET130	0.964006	0.00220296	10.2002	1
LSC2	0.964036	0.00209837	10.2048	1
LSC1	0.964118	0.0026712	10.2171	1
RAS2	0.964226	0.00907097	10.2333	0
DSE2	0.965924	0.00245403	10.4965	1
YHL005C	0.966771	0.00139771	10.6329	1
SER3	0.966935	0.00412564	10.6597	1
MAK31	0.966988	0.00309784	10.6684	1
YCL042W	0.967009	0.00431819	10.6719	1
YPR096C	0.967326	0.0121156	10.7241	1
UBR1	0.967356	0.00270255	10.7292	1
GLC3	0.967631	0.006753	10.7751	1
MPD2	0.967701	0.00746592	10.7867	1
MRS2	0.967831	0.00256826	10.8087	1
YMR135W-A	0.969368	0.00277778	11.074	1
YDR474C	0.969473	0.00368522	11.0927	1
YCR076C	0.9698	0.00553748	11.151	1
OXR1	0.969926	0.00393308	11.1736	1
PET494	0.9711	0.002411	11.3892	1
TRM7	0.971415	0.00470833	11.4484	1
PNC1	0.971863	0.00258977	11.5339	1
SAK1	0.971949	0.00196981	11.5504	1
RXT2	0.972345	0.00514224	11.627	1
YGL235W	0.972445	0.00254495	11.6466	0
UBC8	0.972574	0.00303955	11.6719	1
PPM1	0.972889	0.00211913	11.7341	1
CKA2	0.973731	0.00477098	11.9038	0
AIM27	0.974171	0.00494	11.9945	0
YNL235C	0.974194	0.00471608	11.9992	1
ELF1	0.97422	0.00226713	12.0046	0
SPP1	0.974281	0.00393292	12.0173	1
UME1	0.974711	0.00434236	12.1077	1
PNP1	0.975135	0.003483	12.198	1
ADD66	0.975467	0.0050338	12.2696	0
GEP5	0.975768	0.00438038	12.3353	1
ADE8	0.975938	0.013229	12.3727	1
GLC8	0.976292	0.0029678	12.4514	1
DYN3	0.97633	0.00438693	12.46	0
MFM1	0.976691	0.00262756	12.5413	1
CKA1	0.977486	0.00391087	12.7243	0
PIG2	0.977608	0.00180883	12.7529	0
YPL182C	0.977755	0.00212255	12.7874	1
YJR011C	0.9779	0.00479146	12.8218	1
MTO1	0.978714	0.0015952	13.0177	0
LOS1	0.978843	0.00319297	13.0494	0
SRL1	0.978916	0.00295396	13.0674	1
AIM31	0.979049	0.00327142	13.1003	1
YDR048C	0.979665	0.00260776	13.2545	1
HAL9	0.979666	0.00653919	13.2549	1
SUN4	0.979678	0.00329253	13.2579	1
MDH1	0.97984	0.00168484	13.2992	1
KIN1	0.979906	0.00428886	13.3158	1
MHP1	0.979976	0.00190204	13.334	1
IES4	0.980028	0.0026368	13.3473	0
ERV29	0.980032	0.00408465	13.3481	1
GAL80	0.980172	0.00266273	13.3845	0
ECM29	0.980218	0.0049816	13.3962	1
ATG21	0.980277	0.0024759	13.4116	1
EGT2	0.980286	0.00510373	13.4138	1
YNR005C	0.980328	0.00485787	13.4249	0
JIP4	0.980424	0.00252799	13.4498	1
ASI2	0.980457	0.00361564	13.4585	0
GIM5	0.980681	0.00347273	13.5172	0
GAL83	0.980837	0.00399388	13.5583	1
IZH4	0.981	0.003941	13.6018	0
RMD5	0.98108	0.00291226	13.6232	1
CHS7	0.981156	0.00465409	13.6437	1
PCK1	0.98143	0.00471048	13.7175	1
NGL2	0.981701	0.00285874	13.7914	1
QRI7	0.981805	0.00312451	13.8202	1
UPS3	0.981958	0.00219861	13.8624	0
CTI6	0.982008	0.00234229	13.8763	1
RIM11	0.982353	0.00245824	13.9728	1
YLL007C	0.982383	0.0150562	13.9812	1
AIM39	0.982405	0.00317373	13.9874	0
NEM1	0.982496	0.00450508	14.0132	1
PEX31	0.982518	0.00311603	14.0194	0
YFR018C	0.982622	0.00435551	14.049	1
PEP4	0.982737	0.00438752	14.0818	1
RFX1	0.982901	0.00270836	14.1288	0
RXT3	0.982949	0.00278841	14.1427	1
DGK1	0.982959	0.00526831	14.1455	0
SUB1	0.982986	0.00347356	14.1535	0
AIM38	0.983039	0.002445	14.1686	1
RMD8	0.983051	0.00175021	14.1722	1
KSP1	0.983146	0.00226984	14.1997	0
CIT1	0.983159	0.00313165	14.2034	1
YGR127W	0.983171	0.00231103	14.207	1
MXR2	0.983224	0.00712426	14.2226	1
SPA2	0.98328	0.00392543	14.239	1
RME1	0.983286	0.00137387	14.2407	1
EMI2	0.983379	0.00279179	14.268	0
SDH2	0.983501	0.00210883	14.3037	1
KGD2	0.98355	0.0016807	14.3184	1
SXM1	0.98362	0.003221	14.3391	1
NAP1	0.983628	0.00260943	14.3413	1
YLR149C	0.983754	0.00179958	14.379	1
YLR422W	0.983866	0.00434248	14.4125	1
FMP37	0.983882	0.00303921	14.4172	0
YNL115C	0.984054	0.00231473	14.4689	0
YKR047W	0.984138	0.00248248	14.4943	1
YGR259C	0.984303	0.00253871	14.5446	1
YOR223W	0.984362	0.00377899	14.5625	1
ATG5	0.98443	0.00244933	14.5834	1
TOK1	0.984477	0.00460933	14.5977	0
DCS1	0.984514	0.00193805	14.6091	0
NDI1	0.984517	0.0045839	14.61	1
ISU2	0.984518	0.00318946	14.6106	1
YPR013C	0.984628	0.0040472	14.6443	0
YDR491C	0.984632	0.00178656	14.6457	0
TOM7	0.984771	0.00301314	14.6889	1
YDL012C	0.984779	0.00208577	14.6911	1
SLZ1	0.98485	0.00462569	14.7134	0
ADH1	0.984867	0.00362232	14.7188	0
YOR1	0.98491	0.00327589	14.7321	1
YPL225W	0.984967	0.00311293	14.7501	0
CLG1	0.984981	0.00261393	14.7543	0
YFR017C	0.985038	0.00267846	14.7723	0
CRZ1	0.985039	0.00358226	14.7728	0
YER084W	0.985059	0.00285999	14.7789	1
UFD4	0.985088	0.0023157	14.788	1
MZM1	0.985153	0.00265099	14.8086	1
HRB1	0.985175	0.0047734	14.8157	0
COG5	0.985308	0.00361929	14.8578	1
SKI7	0.985308	0.00494607	14.8578	1
HCM1	0.985333	0.00455022	14.8658	0
REX2	0.985336	0.00473763	14.8667	1
YPR197C	0.985389	0.00258783	14.8836	0
APL6	0.98539	0.00355926	14.8839	0
RCN1	0.985474	0.00261207	14.9109	1
SUT1	0.985499	0.00212149	14.9188	0
YOR052C	0.985514	0.00501795	14.9238	0
SVL3	0.985565	0.00172501	14.9402	0
YOR277C	0.985574	0.00279798	14.943	0
MRPL50	0.985794	0.00452147	15.0144	1
ITT1	0.985835	0.00493437	15.0275	0
PGM2	0.985853	0.00314078	15.0336	0
ACH1	0.985868	0.00286096	15.0382	1
YUR1	0.985915	0.00360927	15.0536	0
RRM3	0.985963	0.0023907	15.0693	1
YNL211C	0.98597	0.00297986	15.0717	0
VAC14	0.986009	0.00580357	15.0846	0
YEL008W	0.98606	0.00263245	15.1012	0
AFI1	0.98611	0.00347003	15.1178	1
RAD10	0.986121	0.00316039	15.1214	0
PBP1	0.986131	0.00252281	15.1246	0
ATG10	0.986211	0.00321263	15.1512	1
MBP1	0.986213	0.00237744	15.1517	1
YBL062W	0.986246	0.00239989	15.1627	1
YOR364W	0.986255	0.00194101	15.1657	1
ARV1	0.98628	0.00318864	15.1741	0
PUT3	0.9863	0.00522521	15.1805	0
YKL151C	0.986345	0.00762154	15.1955	1
GIP2	0.986357	0.00468436	15.1996	1
ASI1	0.986413	0.00369301	15.2183	0
KEX2	0.986426	0.00237125	15.2225	1
PUF3	0.986427	0.00342966	15.223	1
TRM82	0.986576	0.00445423	15.2729	0
YCK1	0.986592	0.00187947	15.2785	0
PSP2	0.986597	0.00207534	15.2801	1
YMR244C-A	0.986658	0.00362956	15.3006	0
UBC7	0.986679	0.00455743	15.3079	1
RGA1	0.98671	0.00201113	15.3182	1
FOB1	0.986749	0.0031473	15.3313	0
SHE3	0.986754	0.00221018	15.333	1
PLB2	0.986802	0.00598597	15.3495	1
NNK1	0.986918	0.00197386	15.3888	1
PYK2	0.986939	0.00460496	15.396	0
UBX4	0.987038	0.00575418	15.4301	1
MAK32	0.987066	0.0119896	15.4397	1
RTT107	0.987077	0.0026428	15.4436	0
GIC2	0.987092	0.00345366	15.4487	1
MSS1	0.987217	0.00422766	15.4918	1
YGR016W	0.987241	0.00329064	15.5001	0
AIM26	0.987245	0.0113331	15.5016	0
CTH1	0.987279	0.0014598	15.5132	0
SGA1	0.987286	0.00228282	15.5156	0
TOS1	0.987372	0.00223164	15.5457	1
ASI3	0.987524	0.00315346	15.5989	1
IZH2	0.987592	0.00302783	15.6226	0
PAC11	0.987624	0.0034049	15.634	1
MSN2	0.987629	0.00307602	15.6359	0
ERD1	0.987782	0.00255919	15.6898	0
APP1	0.987789	0.00323916	15.6923	1
RTS3	0.9878	0.00168394	15.6962	0
YKL200C	0.987872	0.0048841	15.722	1
PUS4	0.9879	0.00230442	15.7318	0
OSH6	0.987966	0.00425547	15.7555	0
POA1	0.98802	0.0021929	15.7748	1
MAM33	0.988026	0.00240337	15.777	0
YGR045C	0.988041	0.00168146	15.7824	1
YDL199C	0.988045	0.00362942	15.7837	0
CAF20	0.98806	0.00401122	15.7891	1
MFB1	0.988078	0.00280259	15.7957	1
BUD8	0.988079	0.00325603	15.7962	0
GAC1	0.988101	0.00443656	15.8039	0
PYC1	0.988107	0.00234491	15.8061	1
RDL2	0.988114	0.00346793	15.8088	0
CHS6	0.988128	0.00485118	15.8137	0
DSE4	0.988199	0.00404415	15.8394	1
VAC7	0.988216	0.00330468	15.8454	0
YPS7	0.988247	0.00297161	15.8569	1
MSG5	0.988303	0.00448381	15.8772	1
YLR269C	0.988374	0.0013991	15.9032	1
CST6	0.988387	0.00238954	15.9079	0
YGL117W	0.988495	0.00152983	15.9473	0
YER152C	0.988497	0.00295504	15.948	0
CUE1	0.988523	0.00502137	15.9575	1
HMS2	0.988525	0.00261679	15.9584	0
SLK19	0.988529	0.00204421	15.9599	1
BCK2	0.98861	0.00256877	15.9897	0
YOL159C	0.988643	0.00413401	16.0019	1
YIL168W	0.988673	0.0019081	16.013	1
YBR075W	0.98869	0.00208341	16.0191	1
YLR456W	0.988741	0.00331333	16.0379	1
PPE1	0.988773	0.00177193	16.0497	0
YKR051W	0.988778	0.00300971	16.0518	1
RMD1	0.988785	0.00291696	16.0546	1
YHR095W	0.988818	0.00206091	16.0665	1
RPH1	0.988842	0.00210796	16.0754	0
DSK2	0.988875	0.00473133	16.0879	1
AIM11	0.988882	0.00364088	16.0904	1
YBR074W	0.988902	0.00378962	16.098	0
THI74	0.989006	0.00262602	16.1371	0
NIS1	0.989018	0.00344078	16.1413	1
GIP3	0.989024	0.00271552	16.1438	1
UPC2	0.989038	0.0018153	16.149	0
YKL023W	0.989111	0.00231285	16.1764	0
LTP1	0.989133	0.00264342	16.1849	1
SLI1	0.989141	0.00313783	16.1878	0
YAP3	0.989196	0.00397835	16.2086	0
YER134C	0.989197	0.00236492	16.2092	0
STL1	0.989205	0.00458214	16.212	0
YLR241W	0.989225	0.00293481	16.2199	0
PSD2	0.989238	0.00517666	16.2247	0
SIM1	0.989283	0.00416812	16.2418	1
TRM1	0.989315	0.00231435	16.2539	0
RSF2	0.989372	0.00415281	16.2757	1
RDR1	0.989386	0.00448357	16.2812	1
SNN1	0.98939	0.00591775	16.2824	1
ARN1	0.989414	0.00361164	16.2916	0
YPR022C	0.989452	0.00276804	16.3063	1
HSV2	0.989495	0.00402079	16.3229	0
ALG8	0.989556	0.00396654	16.3464	1
RNH201	0.989607	0.00170268	16.3658	1
PUN1	0.989632	0.0116103	16.3755	1
RAS1	0.989665	0.00382203	16.3884	1
SHM2	0.989669	0.00355539	16.3901	0
GAL1	0.98968	0.00260345	16.3943	0
ZEO1	0.989695	0.00398067	16.3999	1
NMD2	0.989748	0.0021875	16.4206	1
