# Supplementary material for: High-Resolution Profiling of Stationary-Phase Survival Reveals Yeast Longevity Factors and Their Genetic Interactions
Source: PLoS Genet. 2014 Feb 27;10(2):e1004168. doi: 10.1371/journal.pgen.1004168 (PMC3937222; doi:10.1371/journal.pgen.1004168)
Supplement: Table S3 — Lifespan-epistasis data for autophagy genes. Interactions indicate positive or negative epistasis at the 95% CI. (XLS) [file pgen.1004168.s015.xls]

## Sheet: Lifespan-epistasis data
geneX	geneY	Sx	Sx_err	Sy	Sy_err	Sxy	Sxy_err	epsilon	epsilon_err	interaction
ATG1	ATG10	0.985041	0.00207097	0.981004	0.00213895	0.982939	0.00453158	0.0166099	0.00542211	1
ATG1	ATG13	0.985041	0.00207097	0.983488	0.00222467	0.989968	0.00579138	0.0211917	0.0065405	1
ATG1	ATG14	0.985041	0.00207097	0.97605	0.00340448	1.00245	0.00729242	0.0410051	0.00831016	1
ATG1	ATG15	0.985041	0.00207097	0.987448	0.00309005	0.988401	0.0067604	0.0157246	0.00771624	1
ATG1	ATG16	0.985041	0.00207097	0.983086	0.00262	0.97469	0.0056123	0.00631068	0.00653079	0
ATG1	ATG17	0.985041	0.00207097	0.991867	0.00316553	0.991432	0.0030981	0.0144029	0.00488956	1
ATG1	ATG18	0.985041	0.00207097	0.996033	0.00303724	0.999198	0.00392307	0.0180647	0.00537627	1
ATG1	ATG19	0.985041	0.00207097	0.98771	0.00277165	0.970188	0.00780565	-0.00274646	0.0085381	0
ATG1	ATG20	0.985041	0.00207097	0.99633	0.00217533	0.996388	0.00147594	0.0149622	0.00334655	1
ATG1	ATG21	0.985041	0.00207097	0.974778	0.00251764	0.967168	0.0027261	0.00697179	0.00424959	0
ATG1	ATG22	0.985041	0.00207097	0.998841	0.00307978	0.988593	0.00534277	0.00469352	0.00650532	0
ATG1	ATG23	0.985041	0.00207097	0.982871	0.0021476	0.980824	0.00298737	0.0126553	0.00422202	1
ATG1	ATG26	0.985041	0.00207097	1.00259	0.00242795	0.980943	0.00424968	-0.00664672	0.00531447	0
ATG1	ATG27	0.985041	0.00207097	0.986991	0.00170507	0.982705	0.00286428	0.0104784	0.00392432	1
ATG1	ATG29	0.985041	0.00207097	0.984448	0.00256695	0.97997	0.00234227	0.0102489	0.00404529	1
ATG1	ATG3	0.985041	0.00207097	0.983498	0.00287142	0.978493	0.00344099	0.009707	0.00493704	0
ATG1	ATG32	0.985041	0.00207097	0.994795	0.00256858	0.968748	0.00341807	-0.0111661	0.00475076	-1
ATG1	ATG33	0.985041	0.00207097	0.992455	0.00149566	0.976409	0.00245651	-0.00119983	0.00354406	0
ATG1	ATG4	0.985041	0.00207097	0.985129	0.00235455	0.986086	0.00667174	0.0156938	0.0073719	1
ATG1	ATG5	0.985041	0.00207097	0.987605	0.00232381	0.970364	0.00479259	-0.00246727	0.00571471	0
ATG1	ATG7	0.985041	0.00207097	0.981293	0.0021519	0.981556	0.00460614	0.0149426	0.00548964	1
ATG1	ATG9	0.985041	0.00207097	0.981962	0.00300048	0.972298	0.00388362	0.00502472	0.00532676	0
ATG1	CCZ1	0.985041	0.00207097	0.937283	0.00251522	0.941003	0.00289412	0.0177411	0.00435789	1
ATG1	CLG1	0.985041	0.00207097	0.976615	0.00150636	0.959468	0.00234558	-0.00253829	0.00347272	0
ATG1	GLC8	0.985041	0.00207097	0.963532	0.00326899	0.93808	0.00511066	-0.0110387	0.00641046	0
ATG1	HSV2	0.985041	0.00207097	0.98989	0.00212759	0.973099	0.005117	-0.00198316	0.00591602	0
ATG1	IRS4	0.985041	0.00207097	0.99291	0.00239147	0.971277	0.00243857	-0.00677994	0.00399433	0
ATG1	PHO80	0.985041	0.00207097	0.937179	0.00594555	0.934242	0.0103259	0.0110818	0.0120939	0
ATG1	REG1	0.985041	0.00207097	0.987088	0.00276968	0.971144	0.0031121	-0.00117865	0.00465244	0
ATG1	SNF1	0.985041	0.00207097	0.920365	0.0144624	0.918605	0.0361375	0.0120074	0.0389791	0
ATG1	SNX4	0.985041	0.00207097	0.991439	0.00241406	0.962301	0.00457267	-0.0143072	0.00557009	-1
ATG1	TAX4	0.985041	0.00207097	0.994846	0.00199214	0.979145	0.00461034	-0.000819298	0.00543257	0
ATG1	TEP1	0.985041	0.00207097	0.988725	0.00252582	0.97185	0.0036619	-0.00208501	0.00490696	0
ATG1	TLG2	0.985041	0.00207097	0.970645	0.00284184	0.955172	0.00592764	-0.000952743	0.00689216	0
ATG1	TOR1	0.985041	0.00207097	0.999357	0.00266903	1.00152	0.00735391	0.0171094	0.00809275	1
ATG1	TRS85	0.985041	0.00207097	0.980369	0.00335583	0.975691	0.00520707	0.00998691	0.00653178	0
ATG1	VPS30	0.985041	0.00207097	0.966231	0.00199015	0.958394	0.00245998	0.00661691	0.00378169	0
ATG10	ATG12	0.981004	0.00213895	0.982396	0.00261123	0.996207	0.00848732	0.0324726	0.0091339	1
ATG10	ATG13	0.981004	0.00213895	0.983488	0.00222467	0.979712	0.00739274	0.0149063	0.00801105	0
ATG10	ATG14	0.981004	0.00213895	0.97605	0.00340448	0.987875	0.00982712	0.0303661	0.0106178	1
ATG10	ATG15	0.981004	0.00213895	0.987448	0.00309005	0.979657	0.00496806	0.0109661	0.00622938	0
ATG10	ATG16	0.981004	0.00213895	0.983086	0.00262	0.976332	0.00481143	0.0119211	0.00588128	1
ATG10	ATG17	0.981004	0.00213895	0.991867	0.00316553	0.984013	0.00642658	0.0109878	0.00747641	0
ATG10	ATG18	0.981004	0.00213895	0.996033	0.00303724	0.99001	0.00414178	0.0128976	0.00556366	1
ATG10	ATG19	0.981004	0.00213895	0.98771	0.00277165	0.991675	0.0050099	0.0227279	0.00611198	1
ATG10	ATG20	0.981004	0.00213895	0.99633	0.00217533	0.984176	0.00501968	0.00677237	0.00587404	0
ATG10	ATG21	0.981004	0.00213895	0.974778	0.00251764	0.974845	0.00374233	0.0185831	0.00499186	1
ATG10	ATG22	0.981004	0.00213895	0.998841	0.00307978	0.986068	0.0077887	0.00620128	0.00864431	0
ATG10	ATG23	0.981004	0.00213895	0.982871	0.0021476	0.984383	0.00433339	0.0201819	0.00528825	1
ATG10	ATG26	0.981004	0.00213895	1.00259	0.00242795	0.991101	0.00421347	0.00755833	0.00531257	0
ATG10	ATG27	0.981004	0.00213895	0.986991	0.00170507	0.979523	0.0059988	0.0112807	0.00659302	0
ATG10	ATG29	0.981004	0.00213895	0.984448	0.00256695	0.98491	0.00561197	0.0191624	0.00653135	1
ATG10	ATG3	0.981004	0.00213895	0.983498	0.00287142	0.98886	0.00710514	0.0240443	0.00795633	1
ATG10	ATG32	0.981004	0.00213895	0.994795	0.00256858	0.971277	0.00320045	-0.00462098	0.0046277	0
ATG10	ATG33	0.981004	0.00213895	0.992455	0.00149566	0.984689	0.00637194	0.011086	0.00688576	0
ATG10	ATG4	0.981004	0.00213895	0.985129	0.00235455	0.979455	0.00518594	0.0130396	0.00608383	1
ATG10	ATG5	0.981004	0.00213895	0.987605	0.00232381	0.978997	0.00399155	0.0101527	0.00508996	0
ATG10	ATG7	0.981004	0.00213895	0.981293	0.0021519	0.977736	0.00666061	0.0150843	0.00731912	1
ATG10	ATG9	0.981004	0.00213895	0.981962	0.00300048	0.994329	0.0041702	0.0310201	0.00556494	1
ATG10	CCZ1	0.981004	0.00213895	0.937283	0.00251522	0.941809	0.00479805	0.0223314	0.00582432	1
ATG10	CLG1	0.981004	0.00213895	0.976615	0.00150636	0.973086	0.00341563	0.0150222	0.00430241	1
ATG10	GLC8	0.981004	0.00213895	0.963532	0.00326899	0.935216	0.00696318	-0.0100126	0.00798419	0
ATG10	HSV2	0.981004	0.00213895	0.98989	0.00212759	0.978399	0.00536072	0.00731332	0.00615135	0
ATG10	IRS4	0.981004	0.00213895	0.99291	0.00239147	0.980732	0.00497652	0.00668353	0.00592114	0
ATG10	PHO80	0.981004	0.00213895	0.937179	0.00594555	0.950251	0.00530524	0.0308738	0.00825047	1
ATG10	REG1	0.981004	0.00213895	0.987088	0.00276968	0.972143	0.00780452	0.00380488	0.00855318	0
ATG10	SNF1	0.981004	0.00213895	0.920365	0.0144624	0.923718	0.0249213	0.0208366	0.028893	0
ATG10	SNX4	0.981004	0.00213895	0.991439	0.00241406	0.992573	0.00549273	0.0199677	0.00636968	1
ATG10	TAX4	0.981004	0.00213895	0.994846	0.00199214	0.99171	0.00416105	0.0157622	0.00508509	1
ATG10	TEP1	0.981004	0.00213895	0.988725	0.00252582	0.979797	0.00622593	0.00985376	0.00705103	0
ATG10	TLG2	0.981004	0.00213895	0.970645	0.00284184	0.963001	0.00501622	0.0107941	0.00614928	0
ATG10	TOR1	0.981004	0.00213895	0.999357	0.00266903	0.985895	0.00325039	0.00552201	0.00471846	0
ATG10	TRS85	0.981004	0.00213895	0.980369	0.00335583	0.966904	0.00526247	0.00515755	0.00659775	0
ATG10	VPS30	0.981004	0.00213895	0.966231	0.00199015	0.961489	0.00269404	0.0136126	0.00397413	1
ATG12	ATG16	0.982396	0.00261123	0.983086	0.00262	0.972339	0.0100258	0.00655977	0.0106864	0
ATG12	ATG17	0.982396	0.00261123	0.991867	0.00316553	0.988711	0.0036223	0.0143049	0.00547359	1
ATG12	ATG18	0.982396	0.00261123	0.996033	0.00303724	0.995902	0.00342355	0.0174028	0.00526916	1
ATG12	ATG19	0.982396	0.00261123	0.98771	0.00277165	0.967175	0.00384625	-0.00314763	0.00541241	0
ATG12	ATG20	0.982396	0.00261123	0.99633	0.00217533	0.976544	0.00567983	-0.00224595	0.00661899	0
ATG12	ATG21	0.982396	0.00261123	0.974778	0.00251764	0.977206	0.00603871	0.0195882	0.00704436	1
ATG12	ATG22	0.982396	0.00261123	0.998841	0.00307978	0.980976	0.0132092	-0.000281525	0.0138125	0
ATG12	ATG23	0.982396	0.00261123	0.982871	0.0021476	0.976783	0.00602057	0.0112143	0.00690492	0
ATG12	ATG26	0.982396	0.00261123	1.00259	0.00242795	0.980197	0.00676041	-0.00474057	0.00764308	0
ATG12	ATG27	0.982396	0.00261123	0.986991	0.00170507	0.96353	0.00811986	-0.00608586	0.00869816	0
ATG12	ATG29	0.982396	0.00261123	0.984448	0.00256695	0.967778	0.00775965	0.000660261	0.0085802	0
ATG12	ATG3	0.982396	0.00261123	0.983498	0.00287142	0.977752	0.0146565	0.0115676	0.0151617	0
ATG12	ATG33	0.982396	0.00261123	0.992455	0.00149566	0.971589	0.00676401	-0.00339548	0.0074032	0
ATG12	ATG4	0.982396	0.00261123	0.985129	0.00235455	0.980304	0.00608801	0.0125178	0.00703039	0
ATG12	ATG5	0.982396	0.00261123	0.987605	0.00232381	0.981427	0.00391881	0.0112083	0.00525125	1
ATG12	ATG7	0.982396	0.00261123	0.981293	0.0021519	0.985865	0.00683018	0.0218466	0.00762238	1
ATG12	ATG9	0.982396	0.00261123	0.981962	0.00300048	0.98971	0.0103168	0.0250336	0.0110571	1
ATG12	CCZ1	0.982396	0.00261123	0.937283	0.00251522	0.946575	0.011361	0.0257925	0.0119255	1
ATG12	CLG1	0.982396	0.00261123	0.976615	0.00150636	0.975895	0.00880111	0.0164718	0.00930308	0
ATG12	GLC8	0.982396	0.00261123	0.963532	0.00326899	0.928396	0.0084468	-0.018174	0.0094262	0
ATG12	HSV2	0.982396	0.00261123	0.98989	0.00212759	0.964994	0.00765601	-0.0074697	0.00836419	0
ATG12	IRS4	0.982396	0.00261123	0.99291	0.00239147	0.98141	0.00613386	0.00597995	0.0070825	0
ATG12	PHO80	0.982396	0.00261123	0.937179	0.00594555	0.925167	0.0197135	0.00448602	0.0207554	0
ATG12	REG1	0.982396	0.00261123	0.987088	0.00276968	0.987155	0.0112659	0.0174438	0.0118916	0
ATG12	SNF1	0.982396	0.00261123	0.920365	0.0144624	0.931793	0.0207072	0.0276305	0.0253922	0
ATG12	SNX4	0.982396	0.00261123	0.991439	0.00241406	0.975945	0.00278888	0.00195954	0.0045193	0
ATG12	TAX4	0.982396	0.00261123	0.994846	0.00199214	0.975551	0.00797504	-0.001782	0.00862487	0
ATG12	TEP1	0.982396	0.00261123	0.988725	0.00252582	0.980197	0.00723161	0.00887759	0.00809287	0
ATG12	TLG2	0.982396	0.00261123	0.970645	0.00284184	0.966874	0.00952544	0.0133167	0.0102776	0
ATG12	TOR1	0.982396	0.00261123	0.999357	0.00266903	0.962982	0.00408355	-0.0187822	0.00553332	-1
ATG12	TRS85	0.982396	0.00261123	0.980369	0.00335583	0.97362	0.0149317	0.0105091	0.0155253	0
ATG12	VPS30	0.982396	0.00261123	0.966231	0.00199015	0.969223	0.0041133	0.0200012	0.00526294	1
ATG13	ATG14	0.983488	0.00222467	0.97605	0.00340448	0.97768	0.00708202	0.0177471	0.00816668	1
ATG13	ATG15	0.983488	0.00222467	0.987448	0.00309005	0.976972	0.00919657	0.00582854	0.00995361	0
ATG13	ATG16	0.983488	0.00222467	0.983086	0.00262	0.981234	0.00945449	0.0143805	0.0100599	0
ATG13	ATG17	0.983488	0.00222467	0.991867	0.00316553	0.992734	0.00532737	0.0172453	0.00658412	1
ATG13	ATG18	0.983488	0.00222467	0.996033	0.00303724	0.990738	0.00255596	0.0111514	0.00455048	1
ATG13	ATG19	0.983488	0.00222467	0.98771	0.00277165	0.975449	0.00713544	0.00404803	0.00797155	0
ATG13	ATG20	0.983488	0.00222467	0.99633	0.00217533	0.992547	0.00650688	0.0126687	0.00721254	0
ATG13	ATG21	0.983488	0.00222467	0.974778	0.00251764	0.95807	0.00235163	-0.000613345	0.00410095	0
ATG13	ATG22	0.983488	0.00222467	0.998841	0.00307978	0.991548	0.00467391	0.00919967	0.00602326	0
ATG13	ATG23	0.983488	0.00222467	0.982871	0.0021476	0.990168	0.00613325	0.0235252	0.00686863	1
ATG13	ATG26	0.983488	0.00222467	1.00259	0.00242795	0.984017	0.00651188	-0.00201622	0.00729716	0
ATG13	ATG27	0.983488	0.00222467	0.986991	0.00170507	0.976521	0.00438297	0.0058274	0.00520258	0
ATG13	ATG29	0.983488	0.00222467	0.984448	0.00256695	0.974661	0.00520454	0.00646839	0.00621495	0
ATG13	ATG3	0.983488	0.00222467	0.983498	0.00287142	0.998176	0.00597303	0.0309173	0.0069908	1
ATG13	ATG32	0.983488	0.00222467	0.994795	0.00256858	0.978231	0.00966165	-0.000137925	0.0102418	0
ATG13	ATG33	0.983488	0.00222467	0.992455	0.00149566	0.968385	0.00374586	-0.00768337	0.00460626	0
ATG13	ATG4	0.983488	0.00222467	0.985129	0.00235455	0.997627	0.00377786	0.0287643	0.00497647	1
ATG13	ATG5	0.983488	0.00222467	0.987605	0.00232381	0.970483	0.0048468	-0.000814486	0.00581728	0
ATG13	ATG7	0.983488	0.00222467	0.981293	0.0021519	1.00095	0.00513442	0.0358583	0.00599518	1
ATG13	ATG9	0.983488	0.00222467	0.981962	0.00300048	0.980621	0.00599836	0.0148724	0.00706628	1
ATG13	CCZ1	0.983488	0.00222467	0.937283	0.00251522	0.948101	0.00588253	0.0262946	0.00677345	1
ATG13	CLG1	0.983488	0.00222467	0.976615	0.00150636	0.966933	0.00297169	0.00644345	0.00400615	0
ATG13	GLC8	0.983488	0.00222467	0.963532	0.00326899	0.935576	0.00577957	-0.0120468	0.00700277	0
ATG13	HSV2	0.983488	0.00222467	0.98989	0.00212759	0.974683	0.00420082	0.00113822	0.00520794	0
ATG13	IRS4	0.983488	0.00222467	0.99291	0.00239147	0.975095	0.00402048	-0.00142019	0.00518001	0
ATG13	PHO80	0.983488	0.00222467	0.937179	0.00594555	0.959551	0.00619208	0.0378463	0.00886796	1
ATG13	REG1	0.983488	0.00222467	0.987088	0.00276968	0.980986	0.0056083	0.0101963	0.00663877	0
ATG13	SNX4	0.983488	0.00222467	0.991439	0.00241406	0.975496	0.00435233	0.000427454	0.00545157	0
ATG13	TAX4	0.983488	0.00222467	0.994846	0.00199214	0.974469	0.00874084	-0.00395091	0.00923688	0
ATG13	TEP1	0.983488	0.00222467	0.988725	0.00252582	0.981389	0.00513712	0.00898944	0.00614157	0
ATG13	TLG2	0.983488	0.00222467	0.970645	0.00284184	0.953873	0.00632235	-0.000745045	0.00727992	0
ATG13	TOR1	0.983488	0.00222467	0.999357	0.00266903	0.9791	0.00363339	-0.00375592	0.00502736	0
ATG13	TRS85	0.983488	0.00222467	0.980369	0.00335583	0.973265	0.00741461	0.00908309	0.00843725	0
ATG13	VPS30	0.983488	0.00222467	0.966231	0.00199015	0.960338	0.00545266	0.0100611	0.00621622	0
ATG14	ATG16	0.97605	0.00340448	0.983086	0.00262	0.973894	0.0100171	0.0143541	0.0108994	0
ATG14	ATG17	0.97605	0.00340448	0.991867	0.00316553	0.97658	0.0071438	0.00846886	0.0085232	0
ATG14	ATG18	0.97605	0.00340448	0.996033	0.00303724	0.984239	0.00526163	0.0120613	0.0069642	0
ATG14	ATG19	0.97605	0.00340448	0.98771	0.00277165	0.958694	0.00630434	-0.00535971	0.00768226	0
ATG14	ATG20	0.97605	0.00340448	0.99633	0.00217533	0.982925	0.0101841	0.0104575	0.0109562	0
ATG14	ATG21	0.97605	0.00340448	0.974778	0.00251764	0.962028	0.00330026	0.0105958	0.00536849	0
ATG14	ATG22	0.97605	0.00340448	0.998841	0.00307978	0.970673	0.0146723	-0.00424512	0.0153737	0
ATG14	ATG23	0.97605	0.00340448	0.982871	0.0021476	0.97684	0.00637697	0.0175088	0.00754112	1
ATG14	ATG26	0.97605	0.00340448	1.00259	0.00242795	0.983646	0.0117088	0.00507096	0.0124331	0
ATG14	ATG27	0.97605	0.00340448	0.986991	0.00170507	0.963106	0.0159374	-0.00024593	0.016386	0
ATG14	ATG29	0.97605	0.00340448	0.984448	0.00256695	0.967184	0.00680985	0.00631409	0.00803453	0
ATG14	ATG3	0.97605	0.00340448	0.983498	0.00287142	0.989546	0.0103701	0.0296025	0.011286	1
ATG14	ATG32	0.97605	0.00340448	0.994795	0.00256858	0.97838	0.00490057	0.00741099	0.00649643	0
ATG14	ATG33	0.97605	0.00340448	0.992455	0.00149566	0.965779	0.0104282	-0.00290694	0.0110714	0
ATG14	ATG4	0.97605	0.00340448	0.985129	0.00235455	0.97953	0.0109981	0.0179958	0.0117513	0
ATG14	ATG5	0.97605	0.00340448	0.987605	0.00232381	0.99515	0.00297852	0.0311983	0.00508548	1
ATG14	ATG7	0.97605	0.00340448	0.981293	0.0021519	0.973975	0.00944163	0.0161843	0.0102648	0
ATG14	ATG9	0.97605	0.00340448	0.981962	0.00300048	0.973843	0.00905689	0.0153992	0.0101302	0
ATG14	CCZ1	0.97605	0.00340448	0.937283	0.00251522	1.00341	0.0132102	0.0885714	0.0138718	1
ATG14	CLG1	0.97605	0.00340448	0.976615	0.00150636	0.949226	0.00806054	-0.00399925	0.00887874	0
ATG14	GLC8	0.97605	0.00340448	0.963532	0.00326899	0.929479	0.00855389	-0.0109761	0.00976963	0
ATG14	HSV2	0.97605	0.00340448	0.98989	0.00212759	0.964521	0.00739809	-0.00166047	0.00841717	0
ATG14	IRS4	0.97605	0.00340448	0.99291	0.00239147	0.983161	0.00960396	0.0140316	0.0104664	0
ATG14	PHO80	0.97605	0.00340448	0.937179	0.00594555	0.924769	0.0175927	0.0100357	0.0188797	0
ATG14	REG1	0.97605	0.00340448	0.987088	0.00276968	0.970804	0.011462	0.00735661	0.0122735	0
ATG14	SNF1	0.97605	0.00340448	0.920365	0.0144624	0.851859	0.00205473	-0.0464628	0.0149991	-1
ATG14	SNX4	0.97605	0.00340448	0.991439	0.00241406	0.97409	0.00510489	0.00639631	0.00659379	0
ATG14	TAX4	0.97605	0.00340448	0.994846	0.00199214	0.974592	0.0126555	0.00357225	0.0132559	0
ATG14	TEP1	0.97605	0.00340448	0.988725	0.00252582	0.982535	0.00809353	0.0174907	0.00913649	0
ATG14	TLG2	0.97605	0.00340448	0.970645	0.00284184	0.95155	0.00525648	0.00415215	0.00687729	0
ATG14	TOR1	0.97605	0.00340448	0.999357	0.00266903	0.962768	0.00927431	-0.0126543	0.0102336	0
ATG14	TRS85	0.97605	0.00340448	0.980369	0.00335583	0.967668	0.0127221	0.010779	0.0135906	0
ATG14	VPS30	0.97605	0.00340448	0.966231	0.00199015	0.960574	0.00452294	0.017485	0.00600068	1
ATG15	ATG16	0.987448	0.00309005	0.983086	0.00262	0.988256	0.0134018	0.0175094	0.0140007	0
ATG15	ATG17	0.987448	0.00309005	0.991867	0.00316553	0.983809	0.00629819	0.00439186	0.0076965	0
ATG15	ATG18	0.987448	0.00309005	0.996033	0.00303724	0.988835	0.00591573	0.00530403	0.00733274	0
ATG15	ATG19	0.987448	0.00309005	0.98771	0.00277165	0.966628	0.0075424	-0.0086846	0.00860919	0
ATG15	ATG20	0.987448	0.00309005	0.99633	0.00217533	0.998013	0.00212755	0.0141893	0.00433669	1
ATG15	ATG21	0.987448	0.00309005	0.974778	0.00251764	0.968941	0.00305688	0.00639766	0.00502309	0
ATG15	ATG22	0.987448	0.00309005	0.998841	0.00307978	0.988185	0.00872306	0.00188096	0.00975321	0
ATG15	ATG23	0.987448	0.00309005	0.982871	0.0021476	0.997954	0.00784711	0.0274192	0.00870274	1
ATG15	ATG26	0.987448	0.00309005	1.00259	0.00242795	0.988766	0.0065392	-0.00123758	0.00762918	0
ATG15	ATG27	0.987448	0.00309005	0.986991	0.00170507	0.983557	0.00491192	0.00895492	0.00604835	0
ATG15	ATG29	0.987448	0.00309005	0.984448	0.00256695	0.947986	0.00750302	-0.0241052	0.00851076	-1
ATG15	ATG3	0.987448	0.00309005	0.983498	0.00287142	0.995582	0.0165071	0.0244279	0.0170376	0
ATG15	ATG32	0.987448	0.00309005	0.994795	0.00256858	0.974929	0.00660861	-0.00737978	0.00773432	0
ATG15	ATG33	0.987448	0.00309005	0.992455	0.00149566	0.977405	0.00297391	-0.00259333	0.00454197	0
ATG15	ATG4	0.987448	0.00309005	0.985129	0.00235455	0.983314	0.00811414	0.0105498	0.0089962	0
ATG15	ATG5	0.987448	0.00309005	0.987605	0.00232381	0.979756	0.00294488	0.00454768	0.00486012	0
ATG15	ATG7	0.987448	0.00309005	0.981293	0.0021519	0.995524	0.00413512	0.0265482	0.0055927	1
ATG15	ATG9	0.987448	0.00309005	0.981962	0.00300048	0.984759	0.0112946	0.0151218	0.012088	0
ATG15	CCZ1	0.987448	0.00309005	0.937283	0.00251522	0.946715	0.00325137	0.0211969	0.00514258	1
ATG15	CLG1	0.987448	0.00309005	0.976615	0.00150636	0.97497	0.00350063	0.0106125	0.00490631	1
ATG15	GLC8	0.987448	0.00309005	0.963532	0.00326899	0.937421	0.0130728	-0.0140169	0.013825	0
ATG15	HSV2	0.987448	0.00309005	0.98989	0.00212759	0.986738	0.00221065	0.00927322	0.00435454	1
ATG15	IRS4	0.987448	0.00309005	0.99291	0.00239147	0.992047	0.00767949	0.0116002	0.00861639	0
ATG15	PHO80	0.987448	0.00309005	0.937179	0.00594555	0.927962	0.0211436	0.00254626	0.0221799	0
ATG15	REG1	0.987448	0.00309005	0.987088	0.00276968	0.978348	0.0131133	0.00364955	0.0137542	0
ATG15	SNF1	0.987448	0.00309005	0.920365	0.0144624	0.873891	0.0697977	-0.0349218	0.0713473	0
ATG15	SNX4	0.987448	0.00309005	0.991439	0.00241406	0.987612	0.00701444	0.00861704	0.00803607	0
ATG15	TAX4	0.987448	0.00309005	0.994846	0.00199214	0.970744	0.00647961	-0.0116148	0.00744999	0
ATG15	TEP1	0.987448	0.00309005	0.988725	0.00252582	0.997113	0.0110242	0.0207982	0.0117243	0
ATG15	TLG2	0.987448	0.00309005	0.970645	0.00284184	0.964365	0.00716716	0.00590362	0.00830618	0
ATG15	TRS85	0.987448	0.00309005	0.980369	0.00335583	0.972115	0.0145938	0.00405156	0.0152901	0
ATG15	VPS30	0.987448	0.00309005	0.966231	0.00199015	0.963309	0.00786206	0.00920596	0.00867877	0
ATG16	ATG17	0.983086	0.00262	0.991867	0.00316553	0.997186	0.00994381	0.0220965	0.0107594	1
ATG16	ATG18	0.983086	0.00262	0.996033	0.00303724	1.00853	0.00394531	0.0293432	0.00562625	1
ATG16	ATG19	0.983086	0.00262	0.98771	0.00277165	0.978027	0.00636325	0.00702335	0.00741872	0
ATG16	ATG20	0.983086	0.00262	0.99633	0.00217533	0.983999	0.00620079	0.00452125	0.00707433	0
ATG16	ATG21	0.983086	0.00262	0.974778	0.00251764	0.97525	0.00509323	0.0169591	0.00625651	1
ATG16	ATG22	0.983086	0.00262	0.998841	0.00307978	0.982903	0.0107735	0.000956452	0.0115073	0
ATG16	ATG23	0.983086	0.00262	0.982871	0.0021476	0.973549	0.00574288	0.00730184	0.00666763	0
ATG16	ATG26	0.983086	0.00262	1.00259	0.00242795	0.98145	0.0056935	-0.00417925	0.00672126	0
ATG16	ATG27	0.983086	0.00262	0.986991	0.00170507	0.971619	0.00722662	0.00132238	0.00787374	0
ATG16	ATG29	0.983086	0.00262	0.984448	0.00256695	0.975299	0.00624846	0.00750282	0.00724547	0
ATG16	ATG3	0.983086	0.00262	0.983498	0.00287142	0.982075	0.0086417	0.0152116	0.00947567	0
ATG16	ATG32	0.983086	0.00262	0.994795	0.00256858	0.97706	0.00430244	-0.000908353	0.00565447	0
ATG16	ATG33	0.983086	0.00262	0.992455	0.00149566	0.972853	0.00681344	-0.00281599	0.00745147	0
ATG16	ATG4	0.983086	0.00262	0.985129	0.00235455	0.976702	0.00673189	0.00823584	0.00759781	0
ATG16	ATG5	0.983086	0.00262	0.987605	0.00232381	0.966888	0.00443895	-0.00401246	0.00565409	0
ATG16	ATG7	0.983086	0.00262	0.981293	0.0021519	0.978311	0.00631798	0.0136162	0.00717021	0
ATG16	ATG9	0.983086	0.00262	0.981962	0.00300048	0.98032	0.00624808	0.0149669	0.00740984	1
ATG16	CCZ1	0.983086	0.00262	0.937283	0.00251522	0.93025	0.00303059	0.00882146	0.00473024	0
ATG16	CLG1	0.983086	0.00262	0.976615	0.00150636	0.959192	0.0053999	-0.000904993	0.00618809	0
ATG16	GLC8	0.983086	0.00262	0.963532	0.00326899	0.934719	0.00649697	-0.0125156	0.00773054	0
ATG16	HSV2	0.983086	0.00262	0.98989	0.00212759	0.983648	0.00491246	0.0105009	0.00596014	0
ATG16	IRS4	0.983086	0.00262	0.99291	0.00239147	0.971155	0.00879223	-0.00496051	0.00948087	0
ATG16	PHO80	0.983086	0.00262	0.937179	0.00594555	0.931369	0.00747776	0.010041	0.0099061	0
ATG16	REG1	0.983086	0.00262	0.987088	0.00276968	0.964917	0.00638757	-0.00547513	0.00743885	0
ATG16	SNF1	0.983086	0.00262	0.920365	0.0144624	0.903394	0.0425361	-0.00140342	0.0450038	0
ATG16	SNX4	0.983086	0.00262	0.991439	0.00241406	0.983903	0.00711456	0.00923379	0.0079567	0
ATG16	TAX4	0.983086	0.00262	0.994846	0.00199214	0.98242	0.00403354	0.00440074	0.005206	0
ATG16	TEP1	0.983086	0.00262	0.988725	0.00252582	0.99181	0.00374882	0.0198086	0.00522473	1
ATG16	TLG2	0.983086	0.00262	0.970645	0.00284184	0.970142	0.00709165	0.0159149	0.00807663	0
ATG16	TOR1	0.983086	0.00262	0.999357	0.00266903	0.989032	0.00773511	0.0065781	0.00859186	0
ATG16	TRS85	0.983086	0.00262	0.980369	0.00335583	0.97152	0.00877088	0.00773323	0.00974958	0
ATG16	VPS30	0.983086	0.00262	0.966231	0.00199015	0.96622	0.00499816	0.0163321	0.00598387	1
ATG17	ATG18	0.991867	0.00316553	0.996033	0.00303724	1.00782	0.00998563	0.0198928	0.0109068	0
ATG17	ATG19	0.991867	0.00316553	0.98771	0.00277165	0.974496	0.00565118	-0.0051803	0.00704546	0
ATG17	ATG20	0.991867	0.00316553	0.99633	0.00217533	0.988202	0.0110685	-2.38634e-05	0.011716	0
ATG17	ATG21	0.991867	0.00316553	0.974778	0.00251764	0.987954	0.00682636	0.0211034	0.00793462	1
ATG17	ATG22	0.991867	0.00316553	0.998841	0.00307978	0.973442	0.00413117	-0.0172754	0.0060475	-1
ATG17	ATG23	0.991867	0.00316553	0.982871	0.0021476	0.998134	0.00617517	0.0232564	0.00726399	1
ATG17	ATG26	0.991867	0.00316553	1.00259	0.00242795	0.989278	0.00355326	-0.00515563	0.0053424	0
ATG17	ATG27	0.991867	0.00316553	0.986991	0.00170507	0.983828	0.00579542	0.00486456	0.00682017	0
ATG17	ATG29	0.991867	0.00316553	0.984448	0.00256695	0.985941	0.00339468	0.00950038	0.00530412	0
ATG17	ATG3	0.991867	0.00316553	0.983498	0.00287142	0.986638	0.00473087	0.0111388	0.00637548	0
ATG17	ATG32	0.991867	0.00316553	0.994795	0.00256858	0.985804	0.00727695	-0.000900268	0.00834099	0
ATG17	ATG33	0.991867	0.00316553	0.992455	0.00149566	0.991916	0.00969054	0.00753267	0.0103036	0
ATG17	ATG4	0.991867	0.00316553	0.985129	0.00235455	0.974115	0.00499164	-0.00300194	0.00636247	0
ATG17	ATG5	0.991867	0.00316553	0.987605	0.00232381	0.980129	0.00687627	0.000556309	0.00791857	0
ATG17	ATG7	0.991867	0.00316553	0.981293	0.0021519	0.980315	0.0087333	0.00700323	0.00953529	0
ATG17	ATG9	0.991867	0.00316553	0.981962	0.00300048	0.991747	0.00824084	0.0177709	0.00932389	0
ATG17	CCZ1	0.991867	0.00316553	0.937283	0.00251522	0.944653	0.0074782	0.0149934	0.00850121	0
ATG17	CLG1	0.991867	0.00316553	0.976615	0.00150636	0.96896	0.00314031	0.000287235	0.00470652	0
ATG17	GLC8	0.991867	0.00316553	0.963532	0.00326899	0.946398	0.0103194	-0.00929728	0.0112782	0
ATG17	HSV2	0.991867	0.00316553	0.98989	0.00212759	0.977348	0.00593023	-0.00449058	0.00705087	0
ATG17	IRS4	0.991867	0.00316553	0.99291	0.00239147	0.968931	0.00787551	-0.0159033	0.00881836	0
ATG17	REG1	0.991867	0.00316553	0.987088	0.00276968	0.981641	0.0115175	0.00258116	0.0122615	0
ATG17	SNX4	0.991867	0.00316553	0.991439	0.00241406	0.968698	0.00705905	-0.014677	0.00810422	0
ATG17	TAX4	0.991867	0.00316553	0.994846	0.00199214	0.986379	0.00823262	-0.000375396	0.00904242	0
ATG17	TEP1	0.991867	0.00316553	0.988725	0.00252582	0.970481	0.00280545	-0.0102028	0.00492655	-1
ATG17	TLG2	0.991867	0.00316553	0.970645	0.00284184	0.966067	0.00666632	0.00331666	0.007908	0
ATG17	TOR1	0.991867	0.00316553	0.999357	0.00266903	0.99432	0.00396688	0.00309109	0.00573414	0
ATG17	TRS85	0.991867	0.00316553	0.980369	0.00335583	0.966272	0.0061835	-0.00612399	0.00771479	0
ATG17	VPS30	0.991867	0.00316553	0.966231	0.00199015	0.974255	0.00359661	0.0158829	0.00518815	1
ATG18	ATG19	0.996033	0.00303724	0.98771	0.00277165	0.993063	0.00310653	0.00927106	0.00515339	0
ATG18	ATG20	0.996033	0.00303724	0.99633	0.00217533	1.00035	0.00440805	0.00796984	0.00577822	0
ATG18	ATG21	0.996033	0.00303724	0.974778	0.00251764	0.969694	0.00179523	-0.00121798	0.0043343	0
ATG18	ATG22	0.996033	0.00303724	0.998841	0.00307978	0.991615	0.00566238	-0.00326353	0.00712548	0
ATG18	ATG23	0.996033	0.00303724	0.982871	0.0021476	0.99778	0.00455806	0.018807	0.00588328	1
ATG18	ATG26	0.996033	0.00303724	1.00259	0.00242795	1.00366	0.00399123	0.00504668	0.00557222	0
ATG18	ATG27	0.996033	0.00303724	0.986991	0.00170507	1.00151	0.00464252	0.0184318	0.00580388	1
ATG18	ATG29	0.996033	0.00303724	0.984448	0.00256695	0.981961	0.00517638	0.00141825	0.00652755	0
ATG18	ATG3	0.996033	0.00303724	0.983498	0.00287142	0.999217	0.00659931	0.01962	0.00781158	1
ATG18	ATG32	0.996033	0.00303724	0.994795	0.00256858	0.988488	0.00395775	-0.00236112	0.00561126	0
ATG18	ATG33	0.996033	0.00303724	0.992455	0.00149566	0.988005	0.00280254	-0.000513845	0.00439501	0
ATG18	ATG4	0.996033	0.00303724	0.985129	0.00235455	0.996631	0.00375687	0.0154103	0.00537428	1
ATG18	ATG5	0.996033	0.00303724	0.987605	0.00232381	0.991574	0.00320797	0.00788659	0.00499159	0
ATG18	ATG7	0.996033	0.00303724	0.981293	0.0021519	0.993406	0.00341859	0.0160062	0.00505394	1
ATG18	ATG9	0.996033	0.00303724	0.981962	0.00300048	0.989582	0.00475037	0.0115145	0.006387	0
ATG18	CCZ1	0.996033	0.00303724	0.937283	0.00251522	0.948079	0.00580937	0.0145148	0.0070214	1
ATG18	CLG1	0.996033	0.00303724	0.976615	0.00150636	0.967964	0.00209758	-0.00477733	0.0039867	0
ATG18	GLC8	0.996033	0.00303724	0.963532	0.00326899	0.954452	0.00345827	-0.00525832	0.00564542	0
ATG18	HSV2	0.996033	0.00303724	0.98989	0.00212759	0.994953	0.00480355	0.00898981	0.00606841	0
ATG18	IRS4	0.996033	0.00303724	0.99291	0.00239147	0.993617	0.00454101	0.0046463	0.00596362	0
ATG18	PHO80	0.996033	0.00303724	0.937179	0.00594555	0.9617	0.00921528	0.0282384	0.0113796	1
ATG18	REG1	0.996033	0.00303724	0.987088	0.00276968	0.99557	0.00498034	0.0123971	0.00645753	0
ATG18	SNF1	0.996033	0.00303724	0.920365	0.0144624	0.930272	0.027405	0.0135576	0.0311355	0
ATG18	SNX4	0.996033	0.00303724	0.991439	0.00241406	0.986883	0.00568492	-0.000623286	0.00688265	0
ATG18	TAX4	0.996033	0.00303724	0.994846	0.00199214	0.986438	0.00502995	-0.0044615	0.00620434	0
ATG18	TEP1	0.996033	0.00303724	0.988725	0.00252582	0.983488	0.0039313	-0.00131481	0.00557313	0
ATG18	TLG2	0.996033	0.00303724	0.970645	0.00284184	0.965408	0.0051294	-0.00138662	0.00660391	0
ATG18	TOR1	0.996033	0.00303724	0.999357	0.00266903	0.999463	0.00498277	0.00406953	0.0064169	0
ATG18	TRS85	0.996033	0.00303724	0.980369	0.00335583	0.980911	0.00640172	0.00443101	0.00784018	0
ATG18	VPS30	0.996033	0.00303724	0.966231	0.00199015	0.968287	0.00621434	0.00588883	0.00719747	0
ATG19	ATG20	0.98771	0.00277165	0.99633	0.00217533	0.992915	0.00471228	0.00883019	0.00588385	0
ATG19	ATG21	0.98771	0.00277165	0.974778	0.00251764	0.978843	0.00297169	0.0160449	0.00478032	1
ATG19	ATG22	0.98771	0.00277165	0.998841	0.00307978	0.981771	0.00760602	-0.00479457	0.00866133	0
ATG19	ATG23	0.98771	0.00277165	0.982871	0.0021476	0.981897	0.00589303	0.0111051	0.00685726	0
ATG19	ATG26	0.98771	0.00277165	1.00259	0.00242795	0.990417	0.00386591	0.000151646	0.00534062	0
ATG19	ATG27	0.98771	0.00277165	0.986991	0.00170507	0.971329	0.0128659	-0.00353186	0.0132711	0
ATG19	ATG29	0.98771	0.00277165	0.984448	0.00256695	0.993	0.00336732	0.0206508	0.00506064	1
ATG19	ATG3	0.98771	0.00277165	0.983498	0.00287142	0.983622	0.00785471	0.0122105	0.00881042	0
ATG19	ATG32	0.98771	0.00277165	0.994795	0.00256858	0.996969	0.00326161	0.0144001	0.00499177	1
ATG19	ATG33	0.98771	0.00277165	0.992455	0.00149566	0.988799	0.00261562	0.00854051	0.00409396	1
ATG19	ATG4	0.98771	0.00277165	0.985129	0.00235455	0.984284	0.00646284	0.0112625	0.00741581	0
ATG19	ATG5	0.98771	0.00277165	0.987605	0.00232381	0.976431	0.00257469	0.000963775	0.00443973	0
ATG19	ATG7	0.98771	0.00277165	0.981293	0.0021519	0.980478	0.00664715	0.0112452	0.00751647	0
ATG19	ATG9	0.98771	0.00277165	0.981962	0.00300048	0.971196	0.0076873	0.00130177	0.00870514	0
ATG19	CCZ1	0.98771	0.00277165	0.937283	0.00251522	0.944072	0.00595111	0.0183086	0.00703023	1
ATG19	CLG1	0.98771	0.00277165	0.976615	0.00150636	0.975258	0.00507189	0.0106454	0.00597287	0
ATG19	GLC8	0.98771	0.00277165	0.963532	0.00326899	0.947716	0.00485769	-0.00397496	0.00647808	0
ATG19	HSV2	0.98771	0.00277165	0.98989	0.00212759	0.99026	0.006089	0.0125354	0.0070203	0
ATG19	IRS4	0.98771	0.00277165	0.99291	0.00239147	0.985646	0.00560716	0.00493889	0.00669637	0
ATG19	PHO80	0.98771	0.00277165	0.937179	0.00594555	0.982155	0.00739533	0.0564934	0.00988548	1
ATG19	REG1	0.98771	0.00277165	0.987088	0.00276968	1.00103	0.00828377	0.0260713	0.00916373	1
ATG19	SNF1	0.98771	0.00277165	0.920365	0.0144624	0.977293	0.00947159	0.0682397	0.0175087	1
ATG19	SNX4	0.98771	0.00277165	0.991439	0.00241406	0.998672	0.00206212	0.0194182	0.00421451	1
ATG19	TAX4	0.98771	0.00277165	0.994846	0.00199214	0.987803	0.00429652	0.00518377	0.00548733	0
ATG19	TEP1	0.98771	0.00277165	0.988725	0.00252582	0.991525	0.00504666	0.0149512	0.00628733	1
ATG19	TLG2	0.98771	0.00277165	0.970645	0.00284184	0.975809	0.00377849	0.0170935	0.00548043	1
ATG19	TOR1	0.98771	0.00277165	0.999357	0.00266903	0.998794	0.00593352	0.0117187	0.00707195	0
ATG19	TRS85	0.98771	0.00277165	0.980369	0.00335583	0.975685	0.00445305	0.00736494	0.00622682	0
ATG19	VPS30	0.98771	0.00277165	0.966231	0.00199015	0.968036	0.00298882	0.0136799	0.00453606	1
ATG20	ATG21	0.99633	0.00217533	0.974778	0.00251764	0.972034	0.00398458	0.000833661	0.00519109	0
ATG20	ATG22	0.99633	0.00217533	0.998841	0.00307978	0.99908	0.00543593	0.00390554	0.00661562	0
ATG20	ATG23	0.99633	0.00217533	0.982871	0.0021476	0.994373	0.00465362	0.0151095	0.0055678	1
ATG20	ATG26	0.99633	0.00217533	1.00259	0.00242795	0.988766	0.00245833	-0.0101422	0.00408294	-1
ATG20	ATG27	0.99633	0.00217533	0.986991	0.00170507	0.990208	0.005322	0.00684026	0.00599691	0
ATG20	ATG29	0.99633	0.00217533	0.984448	0.00256695	0.986384	0.00484466	0.00554968	0.00589847	0
ATG20	ATG3	0.99633	0.00217533	0.983498	0.00287142	0.990448	0.00533814	0.0105597	0.00643995	0
ATG20	ATG32	0.99633	0.00217533	0.994795	0.00256858	0.992625	0.00457926	0.0014819	0.00568325	0
ATG20	ATG33	0.99633	0.00217533	0.992455	0.00149566	1.00053	0.00427027	0.0117197	0.00502038	1
ATG20	ATG4	0.99633	0.00217533	0.985129	0.00235455	0.987901	0.00462279	0.00638788	0.00562549	0
ATG20	ATG5	0.99633	0.00217533	0.987605	0.00232381	0.983351	0.00439084	-0.000629078	0.00542325	0
ATG20	ATG7	0.99633	0.00217533	0.981293	0.0021519	0.984272	0.00497082	0.00658106	0.0058371	0
ATG20	ATG9	0.99633	0.00217533	0.981962	0.00300048	0.998204	0.00456119	0.0198456	0.00587702	1
ATG20	CCZ1	0.99633	0.00217533	0.937283	0.00251522	0.94407	0.00301401	0.0102278	0.00448806	1
ATG20	CLG1	0.99633	0.00217533	0.976615	0.00150636	0.974205	0.00287508	0.00117412	0.00390733	0
ATG20	GLC8	0.99633	0.00217533	0.963532	0.00326899	0.951225	0.00509048	-0.0087711	0.00642895	0
ATG20	HSV2	0.99633	0.00217533	0.98989	0.00212759	0.982331	0.00293836	-0.0039257	0.00422997	0
ATG20	IRS4	0.99633	0.00217533	0.99291	0.00239147	0.996706	0.00486039	0.00744066	0.00583734	0
ATG20	PHO80	0.99633	0.00217533	0.937179	0.00594555	0.937608	0.00991213	0.00386801	0.0117615	0
ATG20	REG1	0.99633	0.00217533	0.987088	0.00276968	0.993923	0.00570037	0.0104577	0.00670055	0
ATG20	SNF1	0.99633	0.00217533	0.920365	0.0144624	0.827356	0.0187394	-0.0896304	0.0237709	-1
ATG20	SNX4	0.99633	0.00217533	0.991439	0.00241406	0.987858	0.00418995	5.84359e-05	0.0053024	0
ATG20	TAX4	0.99633	0.00217533	0.994846	0.00199214	0.99219	0.0044208	0.000995306	0.00531452	0
ATG20	TEP1	0.99633	0.00217533	0.988725	0.00252582	0.993773	0.005432	0.00867675	0.00637326	0
ATG20	TLG2	0.99633	0.00217533	0.970645	0.00284184	0.9712	0.00581892	0.00411795	0.0068314	0
ATG20	TOR1	0.99633	0.00217533	0.999357	0.00266903	1.00693	0.00366562	0.0112437	0.00502917	1
ATG20	TRS85	0.99633	0.00217533	0.980369	0.00335583	0.981947	0.00699345	0.00517652	0.00805618	0
ATG20	VPS30	0.99633	0.00217533	0.966231	0.00199015	0.961299	0.00340496	-0.00138527	0.00450406	0
ATG21	ATG22	0.974778	0.00251764	0.998841	0.00307978	0.966547	0.00448058	-0.00710148	0.00599159	0
ATG21	ATG23	0.974778	0.00251764	0.982871	0.0021476	0.962979	0.00439035	0.00489669	0.0054978	0
ATG21	ATG26	0.974778	0.00251764	1.00259	0.00242795	0.980326	0.00440775	0.00302499	0.00562687	0
ATG21	ATG27	0.974778	0.00251764	0.986991	0.00170507	0.957602	0.00410425	-0.00449506	0.00510789	0
ATG21	ATG29	0.974778	0.00251764	0.984448	0.00256695	0.974843	0.00551774	0.0152244	0.00658583	1
ATG21	ATG3	0.974778	0.00251764	0.983498	0.00287142	0.963871	0.00311275	0.0051785	0.00492674	0
ATG21	ATG32	0.974778	0.00251764	0.994795	0.00256858	0.968642	0.00365203	-0.00106257	0.00512576	0
ATG21	ATG33	0.974778	0.00251764	0.992455	0.00149566	0.976724	0.0044665	0.00929968	0.00534089	0
ATG21	ATG4	0.974778	0.00251764	0.985129	0.00235455	0.973826	0.0023607	0.0135434	0.00417795	1
ATG21	ATG5	0.974778	0.00251764	0.987605	0.00232381	0.97193	0.00565285	0.00923378	0.00661009	0
ATG21	ATG7	0.974778	0.00251764	0.981293	0.0021519	0.969702	0.00443144	0.013159	0.00553234	1
ATG21	ATG9	0.974778	0.00251764	0.981962	0.00300048	0.956059	0.00445817	-0.00113728	0.00593436	0
ATG21	CCZ1	0.974778	0.00251764	0.937283	0.00251522	0.932924	0.0026609	0.0192812	0.00444356	1
ATG21	CLG1	0.974778	0.00251764	0.976615	0.00150636	0.958145	0.0025183	0.00616185	0.00386645	0
ATG21	GLC8	0.974778	0.00251764	0.963532	0.00326899	0.946999	0.00587345	0.00776893	0.00717789	0
ATG21	HSV2	0.974778	0.00251764	0.98989	0.00212759	0.974268	0.00368857	0.00934436	0.00494678	0
ATG21	IRS4	0.974778	0.00251764	0.99291	0.00239147	0.971908	0.00534221	0.00404061	0.00637156	0
ATG21	PHO80	0.974778	0.00251764	0.937179	0.00594555	0.925291	0.00814159	0.0117487	0.010391	0
ATG21	REG1	0.974778	0.00251764	0.987088	0.00276968	0.962195	0.00538192	2.68409e-06	0.00655551	0
ATG21	SNF1	0.974778	0.00251764	0.920365	0.0144624	0.867763	0.0235346	-0.0293886	0.0277376	0
ATG21	SNX4	0.974778	0.00251764	0.991439	0.00241406	0.980512	0.00353382	0.014079	0.00496529	1
ATG21	TAX4	0.974778	0.00251764	0.994846	0.00199214	0.974394	0.00398589	0.00463901	0.00511805	0
ATG21	TEP1	0.974778	0.00251764	0.988725	0.00252582	0.977498	0.00302793	0.0137099	0.00467831	1
ATG21	TLG2	0.974778	0.00251764	0.970645	0.00284184	0.964372	0.00568275	0.0182084	0.00683434	1
ATG21	TOR1	0.974778	0.00251764	0.999357	0.00266903	0.977238	0.00491623	0.00308571	0.00613445	0
ATG21	TRS85	0.974778	0.00251764	0.980369	0.00335583	0.950094	0.00818871	-0.00554905	0.00920082	0
ATG21	VPS30	0.974778	0.00251764	0.966231	0.00199015	0.973781	0.00249266	0.0319197	0.00406357	1
ATG22	ATG23	0.998841	0.00307978	0.982871	0.0021476	0.980597	0.00603188	-0.00113597	0.00710499	0
ATG22	ATG26	0.998841	0.00307978	1.00259	0.00242795	0.998716	0.00706091	-0.00271021	0.00807691	0
ATG22	ATG27	0.998841	0.00307978	0.986991	0.00170507	0.982481	0.0089466	-0.00336614	0.00961426	0
ATG22	ATG29	0.998841	0.00307978	0.984448	0.00256695	0.978249	0.00719425	-0.00505782	0.00823599	0
ATG22	ATG3	0.998841	0.00307978	0.983498	0.00287142	0.9857	0.00409265	0.00334111	0.00587196	0
ATG22	ATG32	0.998841	0.00307978	0.994795	0.00256858	0.997967	0.0056001	0.00432479	0.00688795	0
ATG22	ATG33	0.998841	0.00307978	0.992455	0.00149566	0.989841	0.00489945	-0.00146463	0.00597718	0
ATG22	ATG4	0.998841	0.00307978	0.985129	0.00235455	0.990168	0.00800179	0.00618059	0.00889144	0
ATG22	ATG5	0.998841	0.00307978	0.987605	0.00232381	0.967536	0.00438232	-0.0189242	0.00583865	-1
ATG22	ATG7	0.998841	0.00307978	0.981293	0.0021519	0.98134	0.00664401	0.00118488	0.00763273	0
ATG22	ATG9	0.998841	0.00307978	0.981962	0.00300048	0.978938	0.00687674	-0.00188644	0.00811033	0
ATG22	CCZ1	0.998841	0.00307978	0.937283	0.00251522	0.947056	0.00591823	0.0108593	0.00713	0
ATG22	CLG1	0.998841	0.00307978	0.976615	0.00150636	0.967807	0.00551475	-0.00767664	0.00649359	0
ATG22	GLC8	0.998841	0.00307978	0.963532	0.00326899	0.960063	0.00616397	-0.00235267	0.00762666	0
ATG22	HSV2	0.998841	0.00307978	0.98989	0.00212759	0.986106	0.0116902	-0.00263675	0.0122749	0
ATG22	IRS4	0.998841	0.00307978	0.99291	0.00239147	0.992637	0.00681122	0.000878381	0.00784837	0
ATG22	PHO80	0.998841	0.00307978	0.937179	0.00594555	0.948762	0.0101318	0.0126691	0.0121445	0
ATG22	REG1	0.998841	0.00307978	0.987088	0.00276968	0.99097	0.00691776	0.00502549	0.00806298	0
ATG22	SNF1	0.998841	0.00307978	0.920365	0.0144624	0.948275	0.0295381	0.0289769	0.0330325	0
ATG22	SNX4	0.998841	0.00307978	0.991439	0.00241406	0.982706	0.00641174	-0.00758344	0.00751154	0
ATG22	TAX4	0.998841	0.00307978	0.994846	0.00199214	0.993423	0.00772799	-0.000269896	0.00855427	0
ATG22	TEP1	0.998841	0.00307978	0.988725	0.00252582	0.990096	0.00650583	0.00251627	0.00762828	0
ATG22	TLG2	0.998841	0.00307978	0.970645	0.00284184	0.9686	0.00736819	-0.000920436	0.00847652	0
ATG22	TOR1	0.998841	0.00307978	0.999357	0.00266903	1.00392	0.00942639	0.0057236	0.0102696	0
ATG22	TRS85	0.998841	0.00307978	0.980369	0.00335583	0.975522	0.00870947	-0.00371138	0.00982861	0
ATG22	VPS30	0.998841	0.00307978	0.966231	0.00199015	0.970757	0.00447221	0.00564544	0.00578329	0
ATG23	ATG26	0.982871	0.0021476	1.00259	0.00242795	0.985005	0.00493079	-0.00040999	0.00590083	0
ATG23	ATG27	0.982871	0.0021476	0.986991	0.00170507	0.982332	0.00523037	0.0122465	0.00590561	1
ATG23	ATG29	0.982871	0.0021476	0.984448	0.00256695	0.987135	0.00582204	0.0195492	0.00671547	1
ATG23	ATG3	0.982871	0.0021476	0.983498	0.00287142	0.983961	0.004022	0.0173088	0.00538829	1
ATG23	ATG32	0.982871	0.0021476	0.994795	0.00256858	0.987416	0.00312823	0.00966057	0.00458209	1
ATG23	ATG33	0.982871	0.0021476	0.992455	0.00149566	0.98319	0.0043598	0.00773436	0.00508499	0
ATG23	ATG4	0.982871	0.0021476	0.985129	0.00235455	0.985422	0.0036424	0.0171672	0.00483975	1
ATG23	ATG5	0.982871	0.0021476	0.987605	0.00232381	0.984808	0.00203116	0.0141192	0.00376003	1
ATG23	ATG7	0.982871	0.0021476	0.981293	0.0021519	0.982661	0.00548373	0.0181763	0.0062701	1
ATG23	ATG9	0.982871	0.0021476	0.981962	0.00300048	0.982403	0.00335135	0.01726	0.00498464	1
ATG23	CCZ1	0.982871	0.0021476	0.937283	0.00251522	0.944854	0.00333984	0.023626	0.00470033	1
ATG23	CLG1	0.982871	0.0021476	0.976615	0.00150636	0.973488	0.00236831	0.0136008	0.00353415	1
ATG23	GLC8	0.982871	0.0021476	0.963532	0.00326899	0.958913	0.00634344	0.0118849	0.00745236	0
ATG23	HSV2	0.982871	0.0021476	0.98989	0.00212759	0.974774	0.00427233	0.00183947	0.0052337	0
ATG23	IRS4	0.982871	0.0021476	0.99291	0.00239147	0.981159	0.00444241	0.00525667	0.00548327	0
ATG23	PHO80	0.982871	0.0021476	0.937179	0.00594555	0.943275	0.00475283	0.0221482	0.00790893	1
ATG23	REG1	0.982871	0.0021476	0.987088	0.00276968	0.983745	0.0055608	0.0135637	0.00657311	1
ATG23	SNF1	0.982871	0.0021476	0.920365	0.0144624	0.932007	0.0378683	0.0274068	0.0405928	0
ATG23	SNX4	0.982871	0.0021476	0.991439	0.00241406	0.98994	0.00288881	0.0154826	0.00433418	1
ATG23	TAX4	0.982871	0.0021476	0.994846	0.00199214	0.980859	0.00487933	0.00305297	0.0056911	0
ATG23	TEP1	0.982871	0.0021476	0.988725	0.00252582	0.973303	0.00199651	0.00151365	0.00387014	0
ATG23	TLG2	0.982871	0.0021476	0.970645	0.00284184	0.962847	0.00442173	0.00882761	0.00567802	0
ATG23	TOR1	0.982871	0.0021476	0.999357	0.00266903	0.984746	0.00380449	0.00250654	0.00511958	0
ATG23	TRS85	0.982871	0.0021476	0.980369	0.00335583	0.974962	0.00881347	0.0113851	0.00967218	0
ATG23	VPS30	0.982871	0.0021476	0.966231	0.00199015	0.960991	0.0029837	0.01131	0.00418036	1
ATG26	ATG27	1.00259	0.00242795	0.986991	0.00170507	0.989803	0.00514294	0.000257942	0.00593734	0
ATG26	ATG29	1.00259	0.00242795	0.984448	0.00256695	0.998957	0.006475	0.0119615	0.00737629	0
ATG26	ATG3	1.00259	0.00242795	0.983498	0.00287142	0.980487	0.00839432	-0.00555621	0.00919808	0
ATG26	ATG32	1.00259	0.00242795	0.994795	0.00256858	0.994714	0.00618992	-0.00265473	0.00712795	0
ATG26	ATG33	1.00259	0.00242795	0.992455	0.00149566	0.997921	0.00617365	0.00289779	0.00680043	0
ATG26	ATG4	1.00259	0.00242795	0.985129	0.00235455	0.981311	0.00510601	-0.00636698	0.00612455	0
ATG26	ATG5	1.00259	0.00242795	0.987605	0.00232381	0.995018	0.00302381	0.00485785	0.00452089	0
ATG26	ATG7	1.00259	0.00242795	0.981293	0.0021519	0.983478	0.00458892	-0.000354303	0.00561995	0
ATG26	ATG9	1.00259	0.00242795	0.981962	0.00300048	0.98223	0.0074663	-0.00227302	0.00840496	0
ATG26	CCZ1	1.00259	0.00242795	0.937283	0.00251522	0.952219	0.00384819	0.0125108	0.00519902	1
ATG26	CLG1	1.00259	0.00242795	0.976615	0.00150636	0.976616	0.00269618	-0.00252621	0.00392854	0
ATG26	GLC8	1.00259	0.00242795	0.963532	0.00326899	0.946681	0.00390419	-0.0193448	0.00564127	-1
ATG26	HSV2	1.00259	0.00242795	0.98989	0.00212759	0.990485	0.00574131	-0.00196658	0.00658667	0
ATG26	IRS4	1.00259	0.00242795	0.99291	0.00239147	0.989958	0.0050611	-0.00552096	0.00610154	0
ATG26	PHO80	1.00259	0.00242795	0.937179	0.00594555	0.948193	0.0109772	0.00858842	0.0127178	0
ATG26	REG1	1.00259	0.00242795	0.987088	0.00276968	1.01386	0.00771901	0.0242144	0.00855272	1
ATG26	SNF1	1.00259	0.00242795	0.920365	0.0144624	0.929208	0.039199	0.0064609	0.0418523	0
ATG26	SNX4	1.00259	0.00242795	0.991439	0.00241406	0.990023	0.00489812	-0.0039817	0.00597613	0
ATG26	TAX4	1.00259	0.00242795	0.994846	0.00199214	0.98994	0.00472449	-0.00748068	0.00567313	0
ATG26	TEP1	1.00259	0.00242795	0.988725	0.00252582	0.998989	0.00464932	0.00770509	0.00582158	0
ATG26	TLG2	1.00259	0.00242795	0.970645	0.00284184	0.970306	0.00462407	-0.00285101	0.00594584	0
ATG26	TOR1	1.00259	0.00242795	0.999357	0.00266903	1.01746	0.00485525	0.0155166	0.00604914	1
ATG26	TRS85	1.00259	0.00242795	0.980369	0.00335583	0.977076	0.00652679	-0.00583025	0.00773017	0
ATG26	VPS30	1.00259	0.00242795	0.966231	0.00199015	0.978563	0.00320906	0.00983187	0.00448929	1
ATG27	ATG29	0.986991	0.00170507	0.984448	0.00256695	0.970477	0.00647986	-0.00116439	0.0071753	0
ATG27	ATG3	0.986991	0.00170507	0.983498	0.00287142	0.972505	0.00546136	0.00180169	0.00640147	0
ATG27	ATG32	0.986991	0.00170507	0.994795	0.00256858	0.980914	0.0034181	-0.000939904	0.00460307	0
ATG27	ATG33	0.986991	0.00170507	0.992455	0.00149566	0.981633	0.00530411	0.00208871	0.00576869	0
ATG27	ATG4	0.986991	0.00170507	0.985129	0.00235455	0.984714	0.00565415	0.0124005	0.00635772	0
ATG27	ATG5	0.986991	0.00170507	0.987605	0.00232381	0.978583	0.00391536	0.00382639	0.00486183	0
ATG27	ATG7	0.986991	0.00170507	0.981293	0.0021519	0.978667	0.00854476	0.0101401	0.00897501	0
ATG27	ATG9	0.986991	0.00170507	0.981962	0.00300048	0.980909	0.0065056	0.0117208	0.0073643	0
ATG27	CCZ1	0.986991	0.00170507	0.937283	0.00251522	0.942512	0.00464111	0.0174222	0.00554739	1
ATG27	CLG1	0.986991	0.00170507	0.976615	0.00150636	0.972326	0.00456536	0.00841593	0.00510087	0
ATG27	GLC8	0.986991	0.00170507	0.963532	0.00326899	0.950753	0.00768226	-0.000244858	0.00852119	0
ATG27	HSV2	0.986991	0.00170507	0.98989	0.00212759	0.971716	0.00476258	-0.0052963	0.00548781	0
ATG27	IRS4	0.986991	0.00170507	0.99291	0.00239147	0.973803	0.00535168	-0.00618958	0.00610466	0
ATG27	PHO80	0.986991	0.00170507	0.937179	0.00594555	0.958778	0.00784399	0.0337906	0.00998925	1
ATG27	REG1	0.986991	0.00170507	0.987088	0.00276968	0.976681	0.00743925	0.00243417	0.00811917	0
ATG27	SNF1	0.986991	0.00170507	0.920365	0.0144624	0.919786	0.0149066	0.0113942	0.0208392	0
ATG27	SNX4	0.986991	0.00170507	0.991439	0.00241406	0.982873	0.00611919	0.00433161	0.00679555	0
ATG27	TAX4	0.986991	0.00170507	0.994846	0.00199214	0.980821	0.00634911	-0.00108279	0.00686928	0
ATG27	TEP1	0.986991	0.00170507	0.988725	0.00252582	0.977809	0.00536596	0.00194601	0.00617094	0
ATG27	TLG2	0.986991	0.00170507	0.970645	0.00284184	0.966771	0.00832458	0.00875318	0.00896002	0
ATG27	TOR1	0.986991	0.00170507	0.999357	0.00266903	0.991606	0.0078193	0.00524998	0.00843638	0
ATG27	TRS85	0.986991	0.00170507	0.980369	0.00335583	0.965446	0.00720838	-0.00216986	0.00813201	0
ATG27	VPS30	0.986991	0.00170507	0.966231	0.00199015	0.95457	0.00464782	0.000908728	0.00533575	0
ATG29	ATG3	0.984448	0.00256695	0.983498	0.00287142	0.964108	0.00632096	-0.00409451	0.00740195	0
ATG29	ATG32	0.984448	0.00256695	0.994795	0.00256858	0.978041	0.00525352	-0.00128321	0.00638641	0
ATG29	ATG33	0.984448	0.00256695	0.992455	0.00149566	0.983805	0.00385392	0.00678435	0.00486609	0
ATG29	ATG4	0.984448	0.00256695	0.985129	0.00235455	0.994787	0.00481639	0.0249793	0.00594397	1
ATG29	ATG5	0.984448	0.00256695	0.987605	0.00232381	0.990454	0.00742042	0.0182086	0.00818853	1
ATG29	ATG7	0.984448	0.00256695	0.981293	0.0021519	0.979513	0.00633038	0.0134819	0.00716195	0
ATG29	ATG9	0.984448	0.00256695	0.981962	0.00300048	0.97543	0.00615495	0.0087388	0.00731269	0
ATG29	CCZ1	0.984448	0.00256695	0.937283	0.00251522	0.942546	0.00606896	0.0198404	0.00705322	1
ATG29	CLG1	0.984448	0.00256695	0.976615	0.00150636	0.966011	0.00349707	0.00458441	0.00459215	0
ATG29	GLC8	0.984448	0.00256695	0.963532	0.00326899	0.943028	0.00647115	-0.00551945	0.00769098	0
ATG29	HSV2	0.984448	0.00256695	0.98989	0.00212759	0.986548	0.00609692	0.0120528	0.00694897	0
ATG29	IRS4	0.984448	0.00256695	0.99291	0.00239147	0.97407	0.00626761	-0.00339752	0.00718271	0
ATG29	PHO80	0.984448	0.00256695	0.937179	0.00594555	0.974094	0.00657947	0.0514896	0.00923191	1
ATG29	REG1	0.984448	0.00256695	0.987088	0.00276968	0.998142	0.00840618	0.0264047	0.00921543	1
ATG29	SNF1	0.984448	0.00256695	0.920365	0.0144624	0.951808	0.0293336	0.0457562	0.0328057	0
ATG29	SNX4	0.984448	0.00256695	0.991439	0.00241406	0.974898	0.00822575	-0.0011217	0.00894873	0
ATG29	TAX4	0.984448	0.00256695	0.994846	0.00199214	0.982445	0.00878418	0.00307078	0.00936588	0
ATG29	TEP1	0.984448	0.00256695	0.988725	0.00252582	0.977419	0.00494791	0.00407019	0.0061197	0
ATG29	TLG2	0.984448	0.00256695	0.970645	0.00284184	0.95078	0.00680955	-0.00476919	0.0078125	0
ATG29	TOR1	0.984448	0.00256695	0.999357	0.00266903	0.966544	0.00655632	-0.0172715	0.00752983	-1
ATG29	TRS85	0.984448	0.00256695	0.980369	0.00335583	0.973179	0.00911606	0.0080566	0.0100476	0
ATG29	VPS30	0.984448	0.00256695	0.966231	0.00199015	0.958669	0.00474346	0.00746462	0.00574895	0
ATG3	ATG32	0.983498	0.00287142	0.994795	0.00256858	0.985218	0.00816237	0.00683853	0.00902591	0
ATG3	ATG33	0.983498	0.00287142	0.992455	0.00149566	0.986051	0.00610943	0.00997291	0.00691428	0
ATG3	ATG4	0.983498	0.00287142	0.985129	0.00235455	0.989711	0.00452129	0.0208388	0.00585073	1
ATG3	ATG5	0.983498	0.00287142	0.987605	0.00232381	0.987162	0.00333254	0.0158546	0.00497504	1
ATG3	ATG7	0.983498	0.00287142	0.981293	0.0021519	0.98518	0.00889177	0.0200802	0.0095885	1
ATG3	ATG9	0.983498	0.00287142	0.981962	0.00300048	0.976151	0.00415854	0.0103929	0.00587719	0
ATG3	CCZ1	0.983498	0.00287142	0.937283	0.00251522	0.952003	0.00519443	0.0301875	0.0064462	1
ATG3	CLG1	0.983498	0.00287142	0.976615	0.00150636	0.967855	0.0035908	0.00735534	0.00483819	0
ATG3	GLC8	0.983498	0.00287142	0.963532	0.00326899	0.932074	0.0044713	-0.0155584	0.0062389	-1
ATG3	HSV2	0.983498	0.00287142	0.98989	0.00212759	0.979508	0.00484092	0.00595257	0.00601716	0
ATG3	IRS4	0.983498	0.00287142	0.99291	0.00239147	0.980504	0.00513186	0.00397908	0.00634824	0
ATG3	PHO80	0.983498	0.00287142	0.937179	0.00594555	0.939569	0.00684084	0.0178547	0.00950746	0
ATG3	REG1	0.983498	0.00287142	0.987088	0.00276968	1.00342	0.00818887	0.0326167	0.009109	1
ATG3	SNF1	0.983498	0.00287142	0.920365	0.0144624	0.89948	0.0272725	-0.00569753	0.0310032	0
ATG3	SNX4	0.983498	0.00287142	0.991439	0.00241406	0.98039	0.00633913	0.00531213	0.00736596	0
ATG3	TAX4	0.983498	0.00287142	0.994846	0.00199214	0.982326	0.00728882	0.00389645	0.00808335	0
ATG3	TEP1	0.983498	0.00287142	0.988725	0.00252582	0.983216	0.00687693	0.0108064	0.00786873	0
ATG3	TLG2	0.983498	0.00287142	0.970645	0.00284184	0.96413	0.00689788	0.00950232	0.00799387	0
ATG3	TOR1	0.983498	0.00287142	0.999357	0.00266903	0.992483	0.00608057	0.00961702	0.00723478	0
ATG3	TRS85	0.983498	0.00287142	0.980369	0.00335583	0.973026	0.00863988	0.00883497	0.00970331	0
ATG3	VPS30	0.983498	0.00287142	0.966231	0.00199015	0.9656	0.00462498	0.0153139	0.00579623	1
ATG32	ATG33	0.994795	0.00256858	0.992455	0.00149566	0.984523	0.00619164	-0.00276655	0.00686811	0
ATG32	ATG4	0.994795	0.00256858	0.985129	0.00235455	0.980945	0.00994247	0.000943906	0.0105354	0
ATG32	ATG5	0.994795	0.00256858	0.987605	0.00232381	0.980273	0.00273967	-0.00219132	0.00441628	0
ATG32	ATG7	0.994795	0.00256858	0.981293	0.0021519	0.978017	0.00589879	0.0018322	0.00678409	0
ATG32	ATG9	0.994795	0.00256858	0.981962	0.00300048	0.982042	0.00794655	0.00519097	0.00887402	0
ATG32	CCZ1	0.994795	0.00256858	0.937283	0.00251522	0.9478	0.00339848	0.0153965	0.00494708	1
ATG32	CLG1	0.994795	0.00256858	0.976615	0.00150636	0.969783	0.00261252	-0.00174862	0.00396131	0
ATG32	GLC8	0.994795	0.00256858	0.963532	0.00326899	0.950408	0.00617932	-0.00810866	0.00744767	0
ATG32	HSV2	0.994795	0.00256858	0.98989	0.00212759	0.989899	0.0028682	0.00516107	0.00439895	0
ATG32	IRS4	0.994795	0.00256858	0.99291	0.00239147	0.982277	0.00605746	-0.00546491	0.00700068	0
ATG32	PHO80	0.994795	0.00256858	0.937179	0.00594555	0.936591	0.0119708	0.00429005	0.0136105	0
ATG32	REG1	0.994795	0.00256858	0.987088	0.00276968	0.966411	0.0119053	-0.0155393	0.0124902	0
ATG32	SNF1	0.994795	0.00256858	0.920365	0.0144624	0.906762	0.0167024	-0.00881266	0.0222424	0
ATG32	SNX4	0.994795	0.00256858	0.991439	0.00241406	0.979385	0.00602176	-0.00689358	0.0069776	0
ATG32	TAX4	0.994795	0.00256858	0.994846	0.00199214	0.991322	0.00627823	0.00165447	0.00706982	0
ATG32	TEP1	0.994795	0.00256858	0.988725	0.00252582	0.988787	0.00246659	0.00520843	0.00436594	0
ATG32	TLG2	0.994795	0.00256858	0.970645	0.00284184	0.963148	0.00639484	-0.00244455	0.00745437	0
ATG32	TOR1	0.994795	0.00256858	0.999357	0.00266903	0.990664	0.00604193	-0.00349124	0.00708704	0
ATG32	TRS85	0.994795	0.00256858	0.980369	0.00335583	0.973708	0.00785478	-0.00155776	0.00891946	0
ATG32	VPS30	0.994795	0.00256858	0.966231	0.00199015	0.962696	0.00542025	0.00149399	0.00631961	0
ATG33	ATG4	0.992455	0.00149566	0.985129	0.00235455	0.98042	0.00520726	0.00272317	0.00590732	0
ATG33	ATG5	0.992455	0.00149566	0.987605	0.00232381	0.976852	0.0024292	-0.00330169	0.00367942	0
ATG33	ATG7	0.992455	0.00149566	0.981293	0.0021519	0.972011	0.00660786	-0.00187812	0.00710855	0
ATG33	ATG9	0.992455	0.00149566	0.981962	0.00300048	0.981966	0.00652576	0.00741243	0.00733658	0
ATG33	CCZ1	0.992455	0.00149566	0.937283	0.00251522	0.940636	0.00504961	0.0104253	0.00583626	0
ATG33	CLG1	0.992455	0.00149566	0.976615	0.00150636	0.984477	0.00575537	0.0152294	0.00613437	1
ATG33	GLC8	0.992455	0.00149566	0.963532	0.00326899	0.95335	0.00829457	-0.00291289	0.00904009	0
ATG33	HSV2	0.992455	0.00149566	0.98989	0.00212759	0.985109	0.00466481	0.00268747	0.00534079	0
ATG33	IRS4	0.992455	0.00149566	0.99291	0.00239147	0.993053	0.00487165	0.00763442	0.00562931	0
ATG33	PHO80	0.992455	0.00149566	0.937179	0.00594555	0.955098	0.00751246	0.0249888	0.00969658	1
ATG33	REG1	0.992455	0.00149566	0.987088	0.00276968	0.987772	0.00375888	0.00813124	0.00490279	0
ATG33	SNF1	0.992455	0.00149566	0.920365	0.0144624	0.927693	0.0336275	0.014272	0.0366361	0
ATG33	SNX4	0.992455	0.00149566	0.991439	0.00241406	0.988345	0.0049196	0.00438644	0.00568042	0
ATG33	TAX4	0.992455	0.00149566	0.994846	0.00199214	0.991421	0.00639299	0.00408048	0.00686119	0
ATG33	TEP1	0.992455	0.00149566	0.988725	0.00252582	0.990674	0.00657634	0.00940841	0.00720174	0
ATG33	TLG2	0.992455	0.00149566	0.970645	0.00284184	0.96529	0.00535471	0.0019684	0.00624388	0
ATG33	TOR1	0.992455	0.00149566	0.999357	0.00266903	0.992755	0.0048367	0.000937513	0.00572314	0
ATG33	TRS85	0.992455	0.00149566	0.980369	0.00335583	0.973129	0.00669228	0.000156508	0.00763448	0
ATG33	VPS30	0.992455	0.00149566	0.966231	0.00199015	0.962159	0.00348992	0.00321757	0.00428687	0
ATG4	ATG5	0.985129	0.00235455	0.987605	0.00232381	0.974215	0.00294573	0.00129724	0.00442959	0
ATG4	ATG7	0.985129	0.00235455	0.981293	0.0021519	0.982772	0.00673343	0.0160723	0.00745075	1
ATG4	ATG9	0.985129	0.00235455	0.981962	0.00300048	0.978794	0.0074427	0.0114345	0.00836305	0
ATG4	CCZ1	0.985129	0.00235455	0.937283	0.00251522	0.947534	0.00238509	0.0241898	0.00419033	1
ATG4	CLG1	0.985129	0.00235455	0.976615	0.00150636	0.960335	0.00254422	-0.00175663	0.00377969	0
ATG4	GLC8	0.985129	0.00235455	0.963532	0.00326899	0.9435	0.006405	-0.00570361	0.00756665	0
ATG4	HSV2	0.985129	0.00235455	0.98989	0.00212759	0.976438	0.0074793	0.00126858	0.00812468	0
ATG4	IRS4	0.985129	0.00235455	0.99291	0.00239147	0.990003	0.00497632	0.0118588	0.00600223	0
ATG4	PHO80	0.985129	0.00235455	0.937179	0.00594555	0.948817	0.0108769	0.0255741	0.0126174	1
ATG4	REG1	0.985129	0.00235455	0.987088	0.00276968	1.03694	0.0107751	0.0645338	0.0113718	1
ATG4	SNF1	0.985129	0.00235455	0.920365	0.0144624	0.805399	0.023889	-0.101279	0.0280248	-1
ATG4	SNX4	0.985129	0.00235455	0.991439	0.00241406	0.97651	0.00747906	-0.000184491	0.00820414	0
ATG4	TAX4	0.985129	0.00235455	0.994846	0.00199214	0.980026	0.00531795	-2.57174e-05	0.00614762	0
ATG4	TEP1	0.985129	0.00235455	0.988725	0.00252582	0.978222	0.00593919	0.00420039	0.00687005	0
ATG4	TLG2	0.985129	0.00235455	0.970645	0.00284184	0.959083	0.00374017	0.00287229	0.00525441	0
ATG4	TOR1	0.985129	0.00235455	0.999357	0.00266903	0.98443	0.00532679	-6.52817e-05	0.00640642	0
ATG4	TRS85	0.985129	0.00235455	0.980369	0.00335583	0.973805	0.00646465	0.00801514	0.00765488	0
ATG4	VPS30	0.985129	0.00235455	0.966231	0.00199015	0.968543	0.0023821	0.0166812	0.00389603	1
ATG5	ATG7	0.987605	0.00232381	0.981293	0.0021519	0.983581	0.00590023	0.0144517	0.00669653	1
ATG5	ATG9	0.987605	0.00232381	0.981962	0.00300048	0.985496	0.00317643	0.0157048	0.004949	1
ATG5	CCZ1	0.987605	0.00232381	0.937283	0.00251522	0.933714	0.00325067	0.00804913	0.00472158	0
ATG5	CLG1	0.987605	0.00232381	0.976615	0.00150636	0.953884	0.00297375	-0.0106264	0.00406355	-1
ATG5	GLC8	0.987605	0.00232381	0.963532	0.00326899	0.942318	0.00726873	-0.00927153	0.00830185	0
ATG5	HSV2	0.987605	0.00232381	0.98989	0.00212759	0.9738	0.00114031	-0.00382049	0.00335068	0
ATG5	IRS4	0.987605	0.00232381	0.99291	0.00239147	0.972564	0.00248334	-0.00803893	0.00415766	0
ATG5	PHO80	0.987605	0.00232381	0.937179	0.00594555	0.939677	0.0122198	0.0141138	0.0137867	0
ATG5	REG1	0.987605	0.00232381	0.987088	0.00276968	1.01386	0.00385007	0.0390063	0.0052815	1
ATG5	SNF1	0.987605	0.00232381	0.920365	0.0144624	0.917406	0.0455823	0.00844919	0.0478781	0
ATG5	SNX4	0.987605	0.00232381	0.991439	0.00241406	0.972032	0.00161639	-0.00711802	0.00372028	0
ATG5	TAX4	0.987605	0.00232381	0.994846	0.00199214	0.98368	0.00374602	0.00116472	0.0048375	0
ATG5	TEP1	0.987605	0.00232381	0.988725	0.00252582	0.986339	0.00432822	0.00986907	0.00552389	0
ATG5	TLG2	0.987605	0.00232381	0.970645	0.00284184	0.960123	0.00535834	0.00150957	0.00649522	0
ATG5	TOR1	0.987605	0.00232381	0.999357	0.00266903	0.97946	0.00311061	-0.0075103	0.00471166	0
ATG5	TRS85	0.987605	0.00232381	0.980369	0.00335583	0.948907	0.00549311	-0.0193106	0.00684368	-1
ATG5	VPS30	0.987605	0.00232381	0.966231	0.00199015	0.955986	0.00476587	0.00173162	0.00566342	0
ATG7	ATG9	0.981293	0.0021519	0.981962	0.00300048	0.986505	0.00646688	0.0229124	0.00744675	1
ATG7	CCZ1	0.981293	0.0021519	0.937283	0.00251522	0.948816	0.00420967	0.0290676	0.00535521	1
ATG7	CLG1	0.981293	0.0021519	0.976615	0.00150636	0.955542	0.00501841	-0.00280383	0.00566429	0
ATG7	GLC8	0.981293	0.0021519	0.963532	0.00326899	0.93671	0.00494892	-0.00879751	0.00630942	0
ATG7	HSV2	0.981293	0.0021519	0.98989	0.00212759	0.984308	0.00445048	0.0129363	0.00538183	1
ATG7	IRS4	0.981293	0.0021519	0.99291	0.00239147	0.977734	0.00796597	0.0033992	0.00859107	0
ATG7	PHO80	0.981293	0.0021519	0.937179	0.00594555	0.932929	0.0100382	0.0132816	0.0118636	0
ATG7	REG1	0.981293	0.0021519	0.987088	0.00276968	0.968777	0.00590025	0.000154323	0.00686402	0
ATG7	SNF1	0.981293	0.0021519	0.920365	0.0144624	0.88335	0.00951496	-0.0197973	0.0174449	0
ATG7	SNX4	0.981293	0.0021519	0.991439	0.00241406	0.970485	0.00539393	-0.00240652	0.0062891	0
ATG7	TAX4	0.981293	0.0021519	0.994846	0.00199214	0.982894	0.00730063	0.00665888	0.00786756	0
ATG7	TEP1	0.981293	0.0021519	0.988725	0.00252582	0.973013	0.00338493	0.00278396	0.00474006	0
ATG7	TLG2	0.981293	0.0021519	0.970645	0.00284184	0.972022	0.00431132	0.0195351	0.00559412	1
ATG7	TOR1	0.981293	0.0021519	0.999357	0.00266903	0.987834	0.00662942	0.00717257	0.00746348	0
ATG7	TRS85	0.981293	0.0021519	0.980369	0.00335583	0.969552	0.00570139	0.00752246	0.00695687	0
ATG7	VPS30	0.981293	0.0021519	0.966231	0.00199015	0.971276	0.00419095	0.0231211	0.00511423	1
ATG9	CCZ1	0.981962	0.00300048	0.937283	0.00251522	0.959732	0.00456778	0.0393558	0.00601613	1
ATG9	CLG1	0.981962	0.00300048	0.976615	0.00150636	0.968085	0.00257041	0.00908537	0.00422836	1
ATG9	GLC8	0.981962	0.00300048	0.963532	0.00326899	0.939228	0.00590228	-0.00692421	0.00738417	0
ATG9	HSV2	0.981962	0.00300048	0.98989	0.00212759	0.977052	0.00542935	0.00501677	0.00655799	0
ATG9	IRS4	0.981962	0.00300048	0.99291	0.00239147	0.975724	0.00539626	0.000723958	0.00662129	0
ATG9	PHO80	0.981962	0.00300048	0.937179	0.00594555	0.943095	0.00853788	0.02282	0.0108281	1
ATG9	REG1	0.981962	0.00300048	0.987088	0.00276968	0.98493	0.00686459	0.0156467	0.00798727	0
ATG9	SNF1	0.981962	0.00300048	0.920365	0.0144624	0.901661	0.0270822	-0.00210299	0.0308482	0
ATG9	SNX4	0.981962	0.00300048	0.991439	0.00241406	0.982052	0.0060632	0.00849622	0.00718282	0
ATG9	TAX4	0.981962	0.00300048	0.994846	0.00199214	0.975174	0.00499791	-0.00172735	0.0061604	0
ATG9	TEP1	0.981962	0.00300048	0.988725	0.00252582	0.972308	0.00665373	0.00141733	0.00772365	0
ATG9	TLG2	0.981962	0.00300048	0.970645	0.00284184	0.96983	0.00345625	0.0166926	0.00538745	1
ATG9	TOR1	0.981962	0.00300048	0.999357	0.00266903	0.976555	0.00509179	-0.0047758	0.00648482	0
ATG9	TRS85	0.981962	0.00300048	0.980369	0.00335583	0.976151	0.00759897	0.013465	0.00883226	0
ATG9	VPS30	0.981962	0.00300048	0.966231	0.00199015	0.974741	0.00568275	0.0259382	0.00672735	1
CCZ1	CLG1	0.937283	0.00251522	0.976615	0.00150636	0.933504	0.00334799	0.0181398	0.00445022	1
CCZ1	GLC8	0.937283	0.00251522	0.963532	0.00326899	0.977773	0.0108459	0.0746709	0.0116037	1
CCZ1	HSV2	0.937283	0.00251522	0.98989	0.00212759	0.946986	0.00337045	0.0191797	0.00471306	1
CCZ1	IRS4	0.937283	0.00251522	0.99291	0.00239147	0.953906	0.00724864	0.0232694	0.00803668	1
CCZ1	REG1	0.937283	0.00251522	0.987088	0.00276968	1.00178	0.00588119	0.0766015	0.00697035	1
CCZ1	SNX4	0.937283	0.00251522	0.991439	0.00241406	0.934196	0.00298391	0.00493807	0.00458887	0
CCZ1	TAX4	0.937283	0.00251522	0.994846	0.00199214	0.939188	0.00403383	0.0067364	0.00515429	0
CCZ1	TEP1	0.937283	0.00251522	0.988725	0.00252582	0.942805	0.00313539	0.0160907	0.00474729	1
CCZ1	TLG2	0.937283	0.00251522	0.970645	0.00284184	0.935706	0.00657079	0.0259371	0.007588	1
CCZ1	TOR1	0.937283	0.00251522	0.999357	0.00266903	0.966346	0.00565722	0.0296655	0.00674198	1
CCZ1	TRS85	0.937283	0.00251522	0.980369	0.00335583	0.950104	0.00587984	0.0312215	0.00722222	1
CCZ1	VPS30	0.937283	0.00251522	0.966231	0.00199015	0.961647	0.0321263	0.056016	0.032286	0
CLG1	GLC8	0.976615	0.00150636	0.963532	0.00326899	0.929644	0.00715989	-0.0113561	0.0080137	0
CLG1	HSV2	0.976615	0.00150636	0.98989	0.00212759	0.955068	0.00349003	-0.0116736	0.00435615	-1
CLG1	IRS4	0.976615	0.00150636	0.99291	0.00239147	0.972714	0.00461921	0.00302306	0.00541529	0
CLG1	PHO80	0.976615	0.00150636	0.937179	0.00594555	0.954734	0.0258956	0.0394697	0.026612	0
CLG1	REG1	0.976615	0.00150636	0.987088	0.00276968	0.962603	0.00221146	-0.00140309	0.00385108	0
CLG1	SNF1	0.976615	0.00150636	0.920365	0.0144624	0.864685	0.00305432	-0.0341581	0.0148579	-1
CLG1	SNX4	0.976615	0.00150636	0.991439	0.00241406	0.993238	0.00571791	0.0249832	0.00638681	1
CLG1	TAX4	0.976615	0.00150636	0.994846	0.00199214	0.963085	0.00297087	-0.00849691	0.00388121	-1
CLG1	TEP1	0.976615	0.00150636	0.988725	0.00252582	0.969074	0.00387003	0.00346977	0.00486066	0
CLG1	TLG2	0.976615	0.00150636	0.970645	0.00284184	0.957061	0.00380729	0.00911385	0.00498404	0
CLG1	TOR1	0.976615	0.00150636	0.999357	0.00266903	0.976749	0.00488633	0.00076164	0.00576794	0
CLG1	TRS85	0.976615	0.00150636	0.980369	0.00335583	0.964811	0.00117484	0.00736735	0.00386147	0
CLG1	VPS30	0.976615	0.00150636	0.966231	0.00199015	0.945739	0.00408285	0.00210289	0.00478535	0
GLC8	HSV2	0.963532	0.00326899	0.98989	0.00212759	0.958886	0.00427828	0.00509499	0.00578935	0
GLC8	IRS4	0.963532	0.00326899	0.99291	0.00239147	0.947895	0.00840421	-0.00880541	0.00932931	0
GLC8	PHO80	0.963532	0.00326899	0.937179	0.00594555	0.912117	0.0172544	0.00911443	0.0185405	0
GLC8	REG1	0.963532	0.00326899	0.987088	0.00276968	0.975421	0.00749557	0.0243296	0.00863371	1
GLC8	SNF1	0.963532	0.00326899	0.920365	0.0144624	0.983437	0.0243079	0.0966356	0.0284731	1
GLC8	SNX4	0.963532	0.00326899	0.991439	0.00241406	0.934555	0.00669228	-0.0207281	0.00782947	-1
GLC8	TAX4	0.963532	0.00326899	0.994846	0.00199214	0.946936	0.00809691	-0.0116307	0.00895628	0
GLC8	TEP1	0.963532	0.00326899	0.988725	0.00252582	0.956282	0.00553766	0.00361287	0.00690881	0
GLC8	TLG2	0.963532	0.00326899	0.970645	0.00284184	0.935807	0.00737986	0.000558759	0.00855714	0
GLC8	TOR1	0.963532	0.00326899	0.999357	0.00266903	0.951843	0.00896415	-0.0110696	0.00990788	0
GLC8	TRS85	0.963532	0.00326899	0.980369	0.00335583	0.942886	0.0106573	-0.00173151	0.0116416	0
GLC8	VPS30	0.963532	0.00326899	0.966231	0.00199015	0.943189	0.00751736	0.0121944	0.0084355	0
HSV2	IRS4	0.98989	0.00212759	0.99291	0.00239147	0.977207	0.00737036	-0.0056649	0.00803542	0
HSV2	PHO80	0.98989	0.00212759	0.937179	0.00594555	0.931828	0.0167492	0.00412305	0.0179001	0
HSV2	REG1	0.98989	0.00212759	0.987088	0.00276968	1.01369	0.00700403	0.0365825	0.0078265	1
HSV2	SNF1	0.98989	0.00212759	0.920365	0.0144624	0.817197	0.0164618	-0.0938632	0.0220154	-1
HSV2	SNX4	0.98989	0.00212759	0.991439	0.00241406	0.982984	0.0046881	0.00156879	0.00568618	0
HSV2	TAX4	0.98989	0.00212759	0.994846	0.00199214	0.989167	0.00511756	0.00437814	0.00588937	0
HSV2	TEP1	0.98989	0.00212759	0.988725	0.00252582	0.98444	0.00399639	0.00571036	0.00518435	0
HSV2	TLG2	0.98989	0.00212759	0.970645	0.00284184	0.975449	0.00614452	0.0146172	0.00709632	1
HSV2	TOR1	0.98989	0.00212759	0.999357	0.00266903	0.994743	0.00236856	0.00548921	0.00415457	0
HSV2	TRS85	0.98989	0.00212759	0.980369	0.00335583	0.968671	0.00504415	-0.00178711	0.00642119	0
HSV2	VPS30	0.98989	0.00212759	0.966231	0.00199015	0.968992	0.00374487	0.0125296	0.00474462	1
IRS4	PHO80	0.99291	0.00239147	0.937179	0.00594555	0.86707	0.00603393	-0.0634642	0.0088021	-1
IRS4	REG1	0.99291	0.00239147	0.987088	0.00276968	0.998398	0.0103704	0.0183086	0.010997	0
IRS4	SNX4	0.99291	0.00239147	0.991439	0.00241406	0.973905	0.00507553	-0.0105042	0.00610801	0
IRS4	TAX4	0.99291	0.00239147	0.994846	0.00199214	1.00773	0.00347915	0.0199398	0.00466822	1
IRS4	TEP1	0.99291	0.00239147	0.988725	0.00252582	0.989035	0.00572814	0.00732028	0.00670153	0
IRS4	TLG2	0.99291	0.00239147	0.970645	0.00284184	0.979604	0.0073895	0.0158408	0.00827042	0
IRS4	TOR1	0.99291	0.00239147	0.999357	0.00266903	0.995176	0.00684513	0.00290417	0.00772649	0
IRS4	TRS85	0.99291	0.00239147	0.980369	0.00335583	0.978204	0.00798622	0.00478566	0.00898668	0
IRS4	VPS30	0.99291	0.00239147	0.966231	0.00199015	0.954227	0.00575422	-0.00515327	0.00654147	0
PHO80	REG1	0.937179	0.00594555	0.987088	0.00276968	0.92309	0.0222252	-0.00198938	0.0231728	0
PHO80	SNX4	0.937179	0.00594555	0.991439	0.00241406	0.950065	0.0146432	0.0209091	0.0159875	0
PHO80	TAX4	0.937179	0.00594555	0.994846	0.00199214	0.94813	0.0242843	0.0157807	0.0250807	0
PHO80	TEP1	0.937179	0.00594555	0.988725	0.00252582	0.955027	0.0114355	0.0284142	0.0131339	1
PHO80	VPS30	0.937179	0.00594555	0.966231	0.00199015	0.965754	0.00768904	0.0602218	0.00992128	1
REG1	SNF1	0.987088	0.00276968	0.920365	0.0144624	0.929845	0.0275335	0.0213633	0.0312238	0
REG1	SNX4	0.987088	0.00276968	0.991439	0.00241406	1.01115	0.00371691	0.032514	0.0052263	1
REG1	TAX4	0.987088	0.00276968	0.994846	0.00199214	0.981516	0.00717464	-0.000485555	0.00794451	0
REG1	TEP1	0.987088	0.00276968	0.988725	0.00252582	0.999188	0.00626024	0.0232291	0.00729667	1
REG1	TLG2	0.987088	0.00276968	0.970645	0.00284184	0.980502	0.00803176	0.022389	0.00895859	1
REG1	TOR1	0.987088	0.00276968	0.999357	0.00266903	0.992966	0.0141056	0.00651211	0.0146206	0
REG1	TRS85	0.987088	0.00276968	0.980369	0.00335583	0.973008	0.0162414	0.00529728	0.0168141	0
REG1	VPS30	0.987088	0.00276968	0.966231	0.00199015	0.968813	0.00606665	0.0150572	0.00695961	1
SNF1	SNX4	0.920365	0.0144624	0.991439	0.00241406	0.873173	0.0261735	-0.0393123	0.0300007	0
SNF1	TAX4	0.920365	0.0144624	0.994846	0.00199214	0.819518	0.0529453	-0.096104	0.0549211	0
SNF1	TEP1	0.920365	0.0144624	0.988725	0.00252582	0.867023	0.00210855	-0.0429649	0.0148319	-1
SNF1	TOR1	0.920365	0.0144624	0.999357	0.00266903	0.830874	0.0819838	-0.0888995	0.0832924	0
SNF1	TRS85	0.920365	0.0144624	0.980369	0.00335583	0.944779	0.0233272	0.0424815	0.027651	0
SNX4	TAX4	0.991439	0.00241406	0.994846	0.00199214	0.98954	0.00410767	0.00321129	0.00516423	0
SNX4	TEP1	0.991439	0.00241406	0.988725	0.00252582	0.984094	0.00384949	0.00383372	0.00519866	0
SNX4	TLG2	0.991439	0.00241406	0.970645	0.00284184	0.962595	0.00737919	0.000260189	0.00826778	0
SNX4	TOR1	0.991439	0.00241406	0.999357	0.00266903	0.985594	0.00413027	-0.00520724	0.00547819	0
SNX4	TRS85	0.991439	0.00241406	0.980369	0.00335583	0.963588	0.00638707	-0.00838844	0.00760815	0
SNX4	VPS30	0.991439	0.00241406	0.966231	0.00199015	0.964509	0.0045024	0.00655021	0.0054827	0
TAX4	TEP1	0.994846	0.00199214	0.988725	0.00252582	0.98498	0.00650991	0.00135008	0.00726136	0
TAX4	TLG2	0.994846	0.00199214	0.970645	0.00284184	0.971315	0.00710229	0.00567193	0.00790489	0
TAX4	TOR1	0.994846	0.00199214	0.999357	0.00266903	0.994101	0.00665553	-0.000105267	0.00744234	0
TAX4	TRS85	0.994846	0.00199214	0.980369	0.00335583	0.971239	0.00708758	-0.00407716	0.00809098	0
TAX4	VPS30	0.994846	0.00199214	0.966231	0.00199015	0.961549	0.00326132	0.000297781	0.00430878	0
TEP1	TLG2	0.988725	0.00252582	0.970645	0.00284184	0.973279	0.00516551	0.0135779	0.00641392	1
TEP1	TOR1	0.988725	0.00252582	0.999357	0.00266903	0.997135	0.00669323	0.00904552	0.00763563	0
TEP1	TRS85	0.988725	0.00252582	0.980369	0.00335583	0.979442	0.00504182	0.0101267	0.00656211	0
TEP1	VPS30	0.988725	0.00252582	0.966231	0.00199015	0.964578	0.00530924	0.00924119	0.00620713	0
TLG2	TOR1	0.970645	0.00284184	0.999357	0.00266903	0.980014	0.00785732	0.00999277	0.00877139	0
TLG2	VPS30	0.970645	0.00284184	0.966231	0.00199015	0.952835	0.0050756	0.014968	0.00614804	1
TOR1	TRS85	0.999357	0.00266903	0.980369	0.00335583	0.979458	0.00754692	-0.000281247	0.00867994	0
TOR1	VPS30	0.999357	0.00266903	0.966231	0.00199015	0.965039	0.00353093	-0.000570603	0.00485303	0
TRS85	VPS30	0.980369	0.00335583	0.966231	0.00199015	0.951377	0.00650017	0.00411434	0.00758119	0
